# Supplementary material for: Rapid birth-and-death evolution of the xenobiotic metabolizing NAT gene family in vertebrates with evidence of adaptive selection
Source: BMC Evol Biol. 2013 Mar 7;13:62. doi: 10.1186/1471-2148-13-62 (PMC3601968; doi:10.1186/1471-2148-13-62)
Supplement: Additional file 1 — Alignment result for the set of 77 vertebrate NAT nucleotide sequences. [file 1471-2148-13-62-S1.txt]

>Gallus gallus NAT3       
ATGGACATCAAGGAGTATTTTGCCAGAATTTCTTATGGAGGCGCCTATGAAAAACCAGAC
CTGGAAACCTTGACGGAAATATTCCAGCACCACATCCAAGCAGTTCCTTTTGAGAATCTC
AGCATTCACTGTGGGGAAACCATTGAGCTGGACCTAGCAGCCACTTACGACAAGATAGTG
AGGAAGAAACGTGGGGGGTGGTGCATGGAGAACAACCACCTCTTATCTTGGGCCCTGAAA
ACCCTAGGGTACAACGTCACCCTTTTGGGAGCAAAAGTATACATCCCGGAGCACGATGCA
TATGCTGATGACATTGATCATCTGTTGCTAAAAGTGGTGCTTCATGACAAATCCTACATT
GTGGATGGTGGTTTTGGGATGGCC---TACCAGCTATGGCAGCCGATGGAGCTGATTTCA
GGGAAAGATCAGCCTCAGACGCCTGGCATCTTCCGCTTCGTAGAAGAGAATGGGACCTGG
TACCTTGAGAAGGTGAAAAGGAAGCAGTATGTTCCCAACCACAGCGACTCTGCTCCTCAT
AACGTAGACAAAGAAGTTTGCCGTCGAGTTTATCTCTTCACCCTCCAGCCACGAGACATA
GAAGAGTTCAGAGCCAGAAATCTGCACCTGCAGACTGCACCAGACTCACTTTTTGTTACT
AAGTCCATTTGCAGCCTGCAGACCCCCGATGGGGTCCGGGCACTTGTTGGATGGAAGCTT
ACTGAGATAAAGTACAATTATAAGGATAACATGGATCTGGTGGAGATCAGAATCCTTGCA
GATGAAGAAATGGAGAAAACATTGAAGGAGAAATTCAATATAACATTAGATAAGAAATTT
GTACCCATCAATACAAGCAGGCTGTCTCTGTTT
>Gallus gallus NAT4       
ATGGACATCAAGGAGTATTTTGCCAGAATTTCTTATGGAGGCGCCTATGAAAAACCAGAC
CTGGAAACCTTGACGGAAATATTCCAGCACCACATCCAAGCAGTTCCTTTTGAGAATCTC
AGCATTCACTGTGGGGAAACCATTGAGCTGGACCTAGCAGCCACTTACGACAAGATAGTG
AGGAAGAAACGTGGGGGGTGGTGCATGGAGAACAACCACCTCTTATCTTGGGCCCTGAAA
ACCCTAGGGTACAACGTCACCCTTTTGGGAGCAAAAGTATACATCCCGGAGCACGATGCA
TATGCTGATGACATTGATCATCTGTTGCTAAAAGTGGTGCTTCATGACAAATCCTACATT
GTGGATGGTGGTTTTGGGATGGCC---TACCAGCTATGGCAGCCGATGGAGCTGATTTCA
GGGAAAGATCAGCCTCAGACGCCTGGCATCTTCCGCTTCGTAGAAGAGAATGGGACCTGG
TACCTTGAGAAGGTGAAAAGGAAGCAGTATGTTCCCAACCACAGCGACTCTGCTCCTCAT
AACGTAGACAAAGAAGTTTGCCGTCGAGTTTATCTCTTCACCCTCCAGCCACGAGACATA
GAAGAGTTCAGAGCCAGAAATCTGCACCTGCAGACTGCACCAGACTCACTTTTTGTTACT
AAGTCCATTTGCAGCCTGCAGACCCCCGATGGGGTCCGGGCACTTGTTGGATGGAAGCTT
ACTGAGATAAAGTACAATTATAAGGATAACATGGATCTGGTGGAGATCAGAATCCTTGCA
GATGAAGAAATGGAGAAAACATTGAAGGAGAAATTCAATATAACATTAGATAAGAAATTT
GTACCCATCAATACAAGCAGGCTGTCTCTGTTT
>Gallus gallus NAT1       
ATGAATCTTGAAGAGTATTTTGCAAGAACTGGGTATAAAGGTTCCCTTGAAAATCAAGAC
TTGGAAACCTTAACTGATATATTCCAGCACCACATCCGTGCTGTTCCATTTGAAAACCTC
AGCATCCATTGTGGGGAGAAAATTACTTTGGAGCTGGAGCACGTTTATAACAAAATTGTG
CACAAGAAGCGCGGTGGTTGGTGCATGGAAAATAACCAGCTGTTGGGTTGGGTCCTGAAA
TGCCTGGGCTATGACACCAGCTTTTTGGGAGCATACGTCTTCAATCCACATGAAAACGCA
TATGCCACCATCATGACCCATCTCCTAGTGAAGGTGGTTATTGAGGGAAAAGCCTACATT
GTTGATGCGGGCTTCGGTGTATCC---TACCAAATGTGGCAACCGATGGAGCTTGTATCA
GGGAAAGACCAGCCCCAGGCTCCTGGCATCTTTCGCTTCACAGAAAAGAATGCCATCTGG
TACCTTGAGAAAATGAGACGGAAACAATATATCCCCAATCAAAATTTCTCTAATTCTGAT
CTTCTAGAGAAAAAAGACTGTCGGAAAGTGTATATGTTCAGTCTGGAACCACGGACAGTG
GAAGATTTCTGTTTTCAGTGCACATACCTTCAGACGTCTCCAGATTCCCTCTTTACAAAG
AAGTCCATCTGCACCCTTCAGACCACCGATGGCTTTCGAGCGCTCATTGGATGGACGCTC
ACCGAGACCAAATACAATTACAAGGAAAACATGGATCTGGTGGAATTTATAACCCTTAAA
GACGAAGAGGTGGAGAAGACACTGAAAGATAAATTCAACATCACCCTAGAGAGAAAGCTC
GTCCCAATTAACATCAAAGGATTTTATACAATC
>Anolis carolinensis NAT1       
ATGAACGTGGAAGAGTATTTCGCGAGAACCAGCTACAAAGGCTCCCTGGAAAAGCTCGAT
CTGGAAACGCTGACGGACATCTTCCAGCACCACATCCGGGCCGTTCCCTTTGAAAACCTG
AGCGTCCACTGCGGGGAGACCATCACGCTGGACCTGGAGGACGTCTACGAGAAGATCGTG
CGCAAGAGGCGGGGCGGGTGGTGCATGGAGAACAACCAGCTGCTCCTTTGGGTTCTCCAG
ACCCTGGGGTTCGACACCACCCCCCTGGGGTCCTATGTCTACAACCCGCAGCAAGGCAAC
TACAGGACGGACATGAGCCACCTCATCATGAAGGTTGTGATCGACGGCACAACGTATATT
GTTGACGGTGGTTATGGCTCTACC---TACCAAATGTGGGAGCCGATGGAGCTGGTGTCC
GGCAAAGACCAGCCTCAAACACCGGGGATCTTTCGCTTCACGGAAGAGAAGGGGACGTGG
TACTTGGAGAAAGTCAGGAGGAAGCAACACGTTCCCGATCCCGACTTCAGCCAT------
CTTGTAGGGAAGGTGGGACGTAGGGAGATCTACTATTTCAACCTGAAGCCGGTTACGATG
GAGGACTTCCAGCCCCAATGTTTGAACCTCCAAACGTCCCCCAATTCCCTGTTTACACGC
AAGTCCATCTGCACCCTCCAGACCGCGGTCGGCTTCCGGGCTCTGGTTGGGTGGACCTTC
TCAGAGACCACGTACGGCTATGAGGAGGACACGGACCTGGTGGAGTTCAAGGCCTTGCGG
GACGAGGAGGTGGAGCCGACCCTGCGAGAGGAGTTTGGCATCTCCTTGGAGAGGAAGCTG
GTCCCCATCAACCTCCCCGGGAACTATGACGTC
>Anolis carolinensis NAT2       
ATGAACGTGGAAGAGTATTTCGCGAGAACCGGCTACAAAGGCTCCCTGGAAAAGCTCGAT
CTGGAAACGCTGAGGGCCATCTTCCAGCACCACATCCGGGCCGTTCCCTTTGAAAACCTG
AGCGTCCACTGCGGGGAGACCATCACGCTGGACCTGGAGGACGTCTACGAGAAGATCGTG
CGCAAGAGGCGGGGTGGGTGGTGCATGGAGAACAACCAGCTGCTCCTTTGGGTTCTCCAG
ACCCTGGGGTTCGACACCACCCCCCTGGGGTCCTATGTCTACAACCCACAGCAAGGCGAA
TACGAGACGGACATGAACCACCTCATCATGAAGGTTGTAATTGACAGCACAACGTATATT
GTTGACGGTGGTTACGGCTCCTAC---TACCAAATGTGGGAGCCGATGGAGCTGGTGTCC
GGCAAAGACCAGCCTCAAACACCGGGGATCTTTCGCTTCACGGAAGAGAAGGGGACGTGG
TACTTGGAGAAAGTCAGGAGGAAGCAACACGTTCCCGATCCCGACTTCAGCCAT------
CTTGTAGGGAAGGTGGGATGCAGGAACATCTACTCGTTCAACCTGAAGCCGGTTACGATG
GAGGACTTCCAGCCCCAATGTTTGAACCTCCAAACGTCCCCCAATTCCCTGTTTACACGC
AAGTCCATCTGCACCCTCCAGACCGCGGTCGGCTTCCGGGCTCTGGTTGGGTGGACCTTC
TCAGAGACCACGTACGGCTATGAGGAGGACACGGACCTGGTGGAGTTCAAGGCCTTGCGG
GACGAGGAGGTGGAGCCGACCCTGCGAGAGGAGTTTGGCATCTCCTTGGAGAGGAAGCTG
GCCTCGATTAACCTCCCCGGGAACTATGACGTC
>Ornithorhynchus anatinus NAT1      
ATGGACATCGAAGACTACTTCTCCCGAATCGGCTACAAGGGTCTCCGAGGGAAACCGGAC
ATGGAGACGTTAACGGCAATCTTACAGCTCCAGATCCGAGCCGTCCCCTTTGAGAACCTG
AGCATCCACTGCGGAGAAGCCATAGAGCTGAACCTCGAGGCCATTTATCACAAGATAGTG
AGGAAGAACCGGGGCGGGTGGTGCATGGAGCTCAACCAGCTTCTGTTTTGGGCTCTGACC
ACCATAGGCTATGAAGTCGCCATGCTGGCGGCGAAGGTGTACAGTGTCCCAGAAGAGAGG
TACTGTGAGAAAGCATCTCATCTCCTGCTCCTGGTGACGGTTGAAGGTAAAGCCTACATA
GTAGATAGCGGGTTTGGAATTGCCTTTTACCAAATGTGGCAGCCGATAGAGCTGGTTTCT
GGAAAGGACCAGCCCCAATCTCCCGGCATCTTCCGTCTGACGGAAGATAATGGGACTTGG
CACTTTGGTAAAGTAAACAGGAAATCATCCTCCACAAGACAAATGCTTTCT---------
ATTCTGGGGAAGAGAGATTACAGAAAAATCTACTCATTCACCCTCGAGCCTCACACCATA
GAAGACTTCTGTTATGTGAACAAATATCTTCAGACCGCTCCAGAATCTGTATTTACCCAA
AATTCCATCTGTTGCCTCCGGACCTTGGAGGGGTCGAGCACTTTAATTGGCTGGACCCTA
ATCACGGTGACATTCGATTATAAGGATGACACAGACCTGATGACATCCATGACTGTGAAA
GATGAAGACATAGGGAAGATTCTGAGGGAAAAATTCAATATAGTTTTGGAGAGAAAGTTC
GTACCGTGTTC??????????????????????
>Monodelphis domestica NAT1  
ATGGACATTAGAGAATACTTTGCAAGGATCGGCTATAATCGTTCCAATGAGAAGCTGGAT
TTAGAGACATTGACTGAAGTGATGTGGCATCATGTTCAAGCAGTGCCCTTTGAGAACCTG
GACATTCACTGTGGAATACCCATAGAACTAAACTTAGAGGCCACATATGACAAGATTGTG
AGGAGGAAGAGAGGTGGGTGGTGTCTAGAAGGAAATCACCTTCTCTTTTGGGTCTTGACT
ACAATGGGGTATGAGACCATAATTTTAGGGGGAAATGTTTATAATTCCTTAAAAAGGCAG
TATAGCACT---ATGGTTCATCTGCTCCTAAAAGTCACAATTGGTGAGAAAGCCTATATA
GTGGATGGGGCATTTGGCCGTTCT---CACCAAATATGGCAGCCAATGGAACTGGTTTCT
GGAAAGGATCAACCTCAGATTCCTTGCATTTTTCGTTTAAAAGAAGAGAATGGAATCTGG
TACTTGGATCAAATAAGACGGAAACAATTTATTCCAAACCCAGAATTTCATAACTCTGAT
CTCTTAGAAAAAAATGAATTTCGTCATATCTACTCTTTCACTCTTCAGTCACGTACAATA
GAAGAATTTATGTCTGCAAATACCTACCTTCAGAATTCCCCCCAGTCTGTGTTTACAAGT
AAGTCTTTCTGTTCTCTGCAGACAGTAGATGGAGTTTATTGTTTAGTTGGCTGGACTCTT
ACTCACAGAAGATTCAATTACAAGGAAAACATGGATTTGGTAGAGTTTAAGATTCTGAAG
GATGAAGATATTGAGAAGACCCTGAAGGACATATTCAATATTTCCCTCGACAAAAAGCTT
GTCCCAAAGCACGGTGATAGATTTTTTACCGTT
>Rattus norvegicus NAT3       
ATGGACATTGAAGCGTACTTTGAAAGAATTGGTTATCAGAAGTCCACGAACAAACTGGAC
TTGCAAACATTAACTGAAATCCTTCAGCATCAGATACGGGCTATCCCTTTTGAGAACTTG
AACATCCATTGTGGGAAACCCATGGAACTGAGCTTAGAGGCCACTTTTCATCACATTGTG
AAGAAGAAGCGGGGTGGGTGGTGTCTTCAAGTCAATCATCTTCTTTACTGGGCTCTGACC
ATGATAGGTTTTGAGGTCACAATGTTAGGAGGATGTGTTTATAGCCCTCCAACCTGCAAA
TATAGCAACACTATGATTCACCTTCTACTACAGGTGACCATCAGTGGCAAAAAATATGTT
GTAGATAGTGCATTCCCATTTTCC---TGCCAGATGTGGGAGCCTCTGGAATTGACATCT
GGAAAGGATCAGCCTCAGGTGCCTGCCATCTTCCACTTGACAGAAGGGAATGGAATTTGG
TATCTGGGACAAACTAAAAGACAAGAATTTGTTCCAAACCAAGAATTCATTGATTCTAAT
TTTCTTGAGAAGAACAAACATAGAAAAATCTACTCTTTTACTCTTGAACCTCGAACGATT
GAAGATTTCCAGAACGTGAGTGCATACTACCAGAAATCTCCAACATCTGTGATGACAAAC
ACATCACTTTGCTCCCTGCATACCCAAGAAGGGGTCCATGGTTTAGTAGGCACCATTCTT
ATCCATAAGAAATTCAATTATAAGGACAATGTAGATCTTGTGGAGTTTAAGACTCTGAAG
GAAGAAGAAATAGAAGAAGTCCTGAAGCGCGTTTTTGGTATTCGCTTGGAGACAAAGCTT
GTGCCCAAATGTGGTAATTGGCTTTTTACTATT
>Mus musculus NAT3          
ATGGACATTGAAGCATACTTTGAAAGAATTGGTTACCAGAAGTCCAGCAACAAACTGGAC
TTGCAGACATTAACTGAAATCCTTCAGCATCAGATACGGGCTATTCCTTTTGAGAACTTG
AACATCCATTGTGGGAAAACCATGGAACTGAGCTTAGAGGACACCTTTCATCAAATTGTG
AGGAAGAAGCGGGGAGGGTGGTGTCTTCAAGTCAACCATCTTCTCTACTGGGCTCTGGCC
ATGATAGGGTTTGAGACCACAATGTTAGGAGGATGTGTTTATGTCCCTTCAGCCTGCAAG
TATAGTAACACTATGATACACCTTCTACTACAGGTGACCATCAGTGGCAAAACATATATT
GTAGATAGTGCATTCCCATTTTCC---TGCCAGCTATGGGAGCCTCTGGAGTTGACATCT
GGGAAGGATCAGCCTCAGGTTCCTGCCATCTTCCACCTGAGAGAAGAGAATGGAACCTGG
TACCTGGAACAAACTAAAAGACAAGAATATGTTTCAAACCAAGAATTCATTGATTCTAAT
TTTCTTGAGAAGAACACACATCGAAAAATATATTCTTTTACTCTTGAACCACGAACGATT
GAAGATTTCTGGAGTATAAGTACATACTACCAGGTATCTCGAACATCTGTGATGACAAAC
ACATCACTTTGTTCCCTACATACCAAAGACGGAGTCCATGGCTTAATGGGCACCATTCTT
GCCTATAAGAAGTTCAATTATAAGGACAATATAGATCTGGTAGAGTTTAAGACTCTGAAG
GAAGAAGAAATAGAAGAAGTCCTGAAGAGTGTTTTTGGAATTCACTTGGAGACAAAGCTT
GTGCCCAAATGTGGCAATGTCTTTTTTACTATT
>Oryctolagus cuniculus NAT1  
ATGGATATTGAAGCATATTATCAAAGAATTGGTTACAAAAACCCAAGGAACAAATTGGAC
TTGGAATCACTAACAGACATTTTTCAGCACCAGATCCGAACTGTTCCCTATGAGAACCTT
AGCATTCACTGTGGGGAGTCCATGGAGTTGGACTTAGAGGCCATTTTTGATCAAATTGTG
AGGAGGAATAGAGGTGGCTGGTGTCTCCAGGTCAACTATCTTTTGTACTGGGCTTTGACT
ACCACTGGTTTTGAGACCACAATGTTAGGAGGGTTTGTTTGCGGCAGTCATACTGACAAA
TACAGCACTGGCATGATTCACCTCATAGTACAGGTGACCATCAATGGCAGGAACTACATT
GTCGATGCTGGGTTTGGACGCTCC---TACCAGATGTGGCAGCCTGTGGAGTTAATTTCT
GGGAAAGATCAGCCTCAAGTGCCTTCCATATTCCGCTTGAGAGAAGAGGGAGAAACCTGG
TACCTGGACCAAATCAGAAGACAGCAACATGTTCCAGACCAAGAATTTCTTAATTCTGAA
CTTCTGGAAAGGAAAACACACCGAAAACTCTATTGCTTTACTCTTCAACCTCGAACAATT
GAAGAATTTGAGTCTGCAAACACATATCTTCAAATATCTCCATCATCTCCATTTTTAGAC
AAATCAATTTGTTCCTTGCAGACCCCAGAAGGTGTTCACTGTTTGGTGGGTCTCATCCTC
ACCTTCAGGACCTACAATTACAAGGAAAATACAGATCTGGTAGAGTTTAAAGTTCTGACT
GAGGAAGAAGTGGAGGAAGTGCTGAAAACTATATTTAATATTTCCTTGGGAAAAAAGCTT
GTGTCCAAAAATGGTAATTTGTTTTTCACTATT
>Oryctolagus cuniculus NAT2  
ATGGATATTGAAGCATATTATCAAAGAATTGGTTACAAAAACCCAAGGAACAAATTGGAC
TTGGAATCACTAACAGACATTTTTCAGCACCAGATCCGAACTGTTCCCTATGAGAACCTT
AGCATTCACTGTGGGGAGTCCATGGAGTTGGACTTAGAGGCCATTTTTGATCAAATTGTG
AGGAGGAATAGAGGTGGCTGGTGTCTCCAGGTCAACTATCTTTTGTACTGGGCTTTGACT
ACCACCGGTTTTGAGACCACAATGTTAGGAGGGTTTGTTTATGGCAGTAATAATGACAAA
TACAGCACTGGCATGATTCACCTCATAGTACAGGTGACCATCAATGGCAGGAACTACATT
GTCGATGCTGGGTTTGGACGCTCC---TACCAGATGTGGCAGCCTGTGGAGTTAATTTCT
GGGAAAGATCAGCCTCAAGTGCCTTCCATATTCCGCTTGAGAGAAGAGGGAGAAACCTGG
TACCTGGACCAAATCAGAAGACAGCAACATGTTCCAGACCAAGAATTTCTTAATTCTGAA
CTCCTGGAAAAGAAAATATACCAAAAACTCTACTGCTTTACTCTTCAACCTCGAACAATT
GAAGAATTTGAGTCTGCAAACACATATCTTCAAGAATCCCCATCATCTGTGTTTTTAGAC
AAATCAATTTGTTCCTTGCAGACCCCAGAAGGTGTTCACTGTTTGGTGGGCCTCACCCTC
ACCTCCAGGACCTACAATTATAAGGAAAATACAGATCTGGTAGAGTTTAAAGTTCTGACT
GAGGAAGAAGTGGAGGGAGTGCTGAAAACTATATTTAATATTTCCTTGGGAAAAAAGCTT
GTGTCCAAAAATGGTCATTTGTCTTTCACTATT
>Cricetulus griseus NAT2   
ATGGACATTGACGCGTACTTTGAAAGGATTGGTTATCAGAATTCCAGGAACAAACTGGAC
TTGCAAACATTAACTGAAATCCTTCAGCACCAGATACAAACTATTCCCTTTGAGAACTTG
AACATCCATTGTGGGGAATCCATGGAGCTGGGCTTAGAGACTATCTTTGATCAAATTGTG
AAGAAGAAGAGGGGTGGGTGGTGTCTTCAGGTTAATCATCTCCTGTACTGGGCTCTGACA
AAAATGGGCTTTGAAACCACAATGTTGGGAGGGTATGTCTTTAACACTCCAGCTAATAAG
TATAGCAGTGGTATGATTCACCTTCTAGTACAGGTGACCATCAGTGACAGGAACTACATT
GTTGATGCTGGATTTGGACGTTCC---CTCCAGATGTGGGAGCCTCTGGAGTTAGCCTCA
GGGAAGGACCAGCCTCAAGTGCCTGCCATCTTCCGTTTGACAGAAGAGAATGAAACCTGG
TACTTGGACCAAATCAGAAGAGAACAATATGTTCCAAACCAAGAATTTGTTAACTCAGAC
CTCCTTGAGAAGAACAAATACAGAAAGATCTATTCTTTTACTCTTGAACCCCGTACTATT
GAGGACTTTGAGTCCATCAATGCCTACCTTCAGACATCACCAGCATCCGTGTTTACAAGC
AAATCATTTTGTTCTTTGCAGACCCCAGAAGGGGTTCACTGTTTAGTGGGCTGCACCCTC
ACCTATAGGAAATTCAGTTATAAGGACAATGTAGATCTTGTGGAGTTTAAGAGTCTGAAG
GAGGAAGAAATAGAAGATGTACTCAAAACTATATTTGGCATTTCTTTAGAGAAAAAACTT
GTGCCCAAGCATGGTGATAGGTTTTTTACCATT
>Mesocricetus auratus NAT2 
ATGGACATTGAAGCATACTTTGAAAGGATTGGTTATCAGAACTCCAGGAACAAACTGGAC
TTGCAAACATTAACTGAAATCCTTCAGCACCAGATACGAGCTATTCCCTTTGAGAACTTG
AACATCCATTGTGGGGAATCCATGGAACTGAGCTTAGAGACCATCTTTGATCAAATTGTG
CGGAAGAAGAGGGGTGGGTGGTGTCTCCAGGTTAATCATCTCCTGTACTGGGCTCTGACC
AAAATGGGCTTTGAAACCACAATGTTGGGAGGGTATGTCTTTAACACTCCAGCTAATAAG
TACAGCAGTGGTATGATTCACCTTCTAGTACAGGTGACCATCAGTGATAGGAACTACATT
GTTGATGCTGGGTTTGGACGTTCC---CTCCAAATGTGGGAGCCTCTTGAATTAGTATCA
GGAAAGGACCATCCTCAAGTTCCTGCCATCTTCCGTTTGACAGAAGAGAATGAAACCTGG
TACTTGGACCAAATCAGAAGAGAACAGTATGTTCCAAATCAAGCATTTGTTAACTCGGAC
CTCCTTGAGAAGAACAAATATAGAAAGATCTATTCTTTTACTCTTGAACCCCGTACTATT
GAGGACTTTGAGTCTATGAATACCTACCTTCAGACATCGCCAGCATCTGTATTTACAAGC
AAATCATTTTGTTCTTTGCAGACCCCAGAAGGGGTTCACTGTTTAGTGGGCTGCACCCTC
ACCTATAGGCGATTCAGTTACAAGGACAATGTAGATCTTGTAGAGTTCAAGAGTCTGAAG
GAGGAAGAAATAGAAGATGTGCTGAAAACTATATTTGGCATTTCTTTAGAGAAAAAACTT
GTGCCCAAACATGGTGATAGATTTTTTACCATT
>Rattus norvegicus NAT2       
ATGGACATTGAAGCATACTTTGAAAGAATTGGTTATCAGAGTTCCAGGAACAAACTGGAC
TTGGAAGAATTAACTGAAATTCTTCAACACCAGATACGGGCTATTCCCTTTGAAAACTTG
AACATCCATTGCGGGGAATCCATGGAGCTGAATTTAGAAGTCATCTTTGATCAAGTTGTG
AGGAAGAAGCGTGGTGGATGGTGTCTCCAGGTTAATCATCTGCTGTACTGGGCTCTGACC
AAAATGGGCTTTGAAGCCACAATGTTGGGAGGGTATGTCTTTAACACTCCAGCCAATAAG
TACAGCAGTGGCATGATTCACTTACTAGTGCAGGTGACCCTCAGTGGAAAGGACTACATT
GTTGATGCTGGGTTTGGACGTTCC---TACCAGATGTGGGAGCCTCTGGAATTAACATCA
GGGAAGGATCAGCCTCAGGTGCCTGCCGTCTTTCGTTTGACAGAAGAGAATGGAACCTGG
TACTTGGACCAAATCAGAAGAGAGCAGTATGTTCCAAACCAAGAGTTTGTTAACTCAGAC
CTCCTTGAAAAGAACAAATATCGAAAAATCTATTCCTTTACTCTTGAGCCCCGCACTATT
GAGGATTTTGAGTCCATTAATACCTATCTTCAGACATCGCCAGCATCCTTGTTTACAAGT
AAATCATTTTGTTCCTTGCAGACCCTAGAAGGGGTTCACTGTTTGGTTGGCTCCACCCTC
ACTTATAGGAGATTCAGTTATAAGGACAATATAGATCTTGTAGAGTTTAAGAGTCTGACT
GAGGAAGAAATAGAAGACGTACTGAAAACTATATTTGGGGTTTCTTTAGAGAGAAAGCTT
GTGCCTAAACATGGTGATCGATTTTTTACCATT
>Mus musculus NAT2          
ATGGACATCGAAGCGTACTTTGAAAGAATTGGTTATCAGAGCACCAGGAGCAAACTGGAC
TTGAAAACATTAACCGAAATCCTTCAGCACCAGATACGGGCTATTCCCTTTGAGAATTTG
AACATCCATTGTGGGGAATCCATGGAACTGAGTTTAGAAGCCATCTTTGATCAAATTGTG
AGGAAGAAGCGGGGTGGATGGTGTCTCCAGGTTAATCATCTGCTGTACTGGGCTCTGACC
AAACTGGGCTTTGAAACCACAATGCTGGGAGGATATGTCTTTAACACTCCAGCCATTAAG
TACAGCAGTGGCATGATTCACCTTCTAGTTCAGGTCACCATCAGTGGAAAGGACTACATT
GTTGATGCTGGGTTTGGACGTTCC---TACCAGATGTGGGAGCCTCTGGAATTAACATCT
GGAAAGGATCAGCCTCAGGTGCCTGCCATCTTCCGTTTGACAGAGGAGAATGGAACCTGG
TACTTGGACCAAATCAGAAGAGAGCAGTATGTTCCAAACCAAGAATTTATTAACTCAGAT
CTCCTTGAAAAGAACAAATACCGAAAAATCTATTCCTTTACTCTTGAGCCCCGAACTATT
GAAGATTTTGAGTCCATGAATACCTACCTTCAGACATCACCAGCGTCTGTGTTTACTAGC
AAATCATTTTGTTCCCTGCAGACCCCAGAAGGAGTTCATTGTTTGGTTGGCTCCACCCTC
ACTTATAGAAGATTTAGTTACAAGGACAACGTCGATCTTGTAGAGTTTAAGAGTCTGACT
GAGGAAGAAATAGAAGATGTACTGAGAACTATATTTGGGGTTTCTTTAGAGAGAAAACTT
GTGCCTAAACATGGTGATCGATTTTTTACCATT
>Mesocricetus auratus NAT1 
ATGGACATCGAAGCCTATTTCGAAAGGATCGGTTATAACAACCCAGTCTATACATTGGAC
TTGGCCACACTAACCGAAGTTCTTCAGCACCAGATGCGAACAATTCCTTTTGAGAATCTC
AACATGCACTGTGGAGAAGCCATGGACCTGGGCTTAGAGGCTACTTTTGATCAAATTGTG
CGGAAGAAGCGGGGCGGGTGGTGTCTCCAGGTTAATCATCTCCTGTACTGGGCTCTGACC
CAAATGGGCTTTGAAACCACCATGTTGGGAGGATATGTTTACATAGTGCCTGTCAGTAAG
TACAGCAGTGAGATGATTCACCTTCTAGTGCAGGTGACCATCAGTGACAGGAACTACATT
GTTGATGCTGCCTATGGAGGCTCC---TACCAGATGTGGGAGCCTGTAGAATTAGCATCA
GGGAAGGACCAGCCTCAGGTGCCTGCCATCTTCCGTTTGACAGAAGAGAACGAAACCTGG
TACTTGGACCAAATCAGAAGAGAGCAGCATGTTCCAAACCAAGAATTTGTCAACTCGGAC
CTCCTTGAGAAGAACACATATCGAAAGATCTATTCTTTTACTCTCCAACCCCGCACTATC
GAGGATTTTGAATATGCGAATACCTACCTTCAGATATCTCCAGTATCTGTGTTTGTAAAC
ACATCATTTTGTTCCTTGCAAACCTCAGAAGGGGTTTGCTGCTTAATAGGCTCCACTATT
GCGAGGAGGAAATTCAGTTATAAGGAAAATGTAGATCTGGTGGAGTTTAAGAATGTGAGT
GAGGAAGAAATAGAAGATGTGCTGAAAACTGCGTTTGGTGTTTCTTTAGAGAGAAAGTTT
GTGCCCAAAAATGGTAACCTATCTTTTAGTATT
>Rattus norvegicus NAT1       
ATGGACATCGAAGCATACTTCGAAAGGATTGGTTACAAGAACTCAGTGAATAAGTTGGAC
TTGGCCACATTAACTGAAGTTCTTCAACACCAGATGCGAGCAGTTCCTTTTGAGAATCTT
AGTATGCACTGTGGAGAAGCCATGTGTCTGGGCTTAGAGGCCACTTTTGACCACATAGTA
AGGAAAAAGCGGGGTGGGTGGTGTCTCCAGGTTAATCATCTGCTGTACTGGGCTCTGACC
AAAATGGGTTTTGAAACCACAATGTTGGGAGGATATGTTTACATAACTCCAGTCAACAAA
TATAGCAGTGAAATGGTCCACCTTCTAGTACAAGTGACCATCAGTGACAGGAACTACATT
GTGGATTCTGCCTATGGAAGCTCC---TACCAGATGTGGGAGCCTCTGGAATTAACCTCA
GGGAAGGATCAGCCTCAGGTGCCTGCCATCTTTCGTTTGACAGAAGAGAATGGAACCTGG
TACTTGGACCAAATCAGAAGAGAGCAGGATGTTCCAAACCAAGAGTTTGTTAACTCGGAC
CTCCTTGAAAAGAGCAAATATCGAAAAATCTATTCCTTTACTCTTGAGCCCCGCACTATT
GAGGATTTTGAATATGTGAATACCTACCTTCAGACATCGCCAGCCTCTGTGTTTGTAAGC
ACATCGTTCTGTTCCTTGCAGACCTCAGAAGGGGTTTGCTGTTTAATTGGTTCCACCCTT
ACAAGTAGGAGATTCAGTTATAAGGACAATGTAGATCTGGTTGAGTTTAAGAGTCTGACT
GAGGAAGAAATAGAAGATGTACTGAAAACCACATTTGGCATTTCTTTGGAGAAAAAGTTT
GTGCCCAAACATGGCGAACTCGTTTTTACTATT
>Mus musculus NAT1          
ATGGACATCGAAGCATACTTTGAAAGGATTGGTTACAAGAACTCAGTGAATAAATTGGAC
TTAGCCACATTAACTGAAGTTCTTCAGCACCAGATGCGAGCAGTTCCTTTTGAGAATCTT
AACATGCATTGTGGAGAAGCCATGCATCTGGATTTACAGGACATTTTTGACCACATAGTA
AGGAAGAAGAGAGGTGGATGGTGTCTCCAGGTTAATCATCTGCTGTACTGGGCTCTGACC
AAAATGGGCTTTGAAACCACAATGTTGGGAGGATATGTTTACATAACTCCAGTCAGCAAA
TATAGCAGTGAAATGGTCCACCTTCTAGTACAGGTGACCATCAGTGACAGGAAGTACATT
GTGGATTCCGCCTATGGAGGCTCC---TACCAGATGTGGGAGCCTCTGGAATTAACATCT
GGGAAGGATCAGCCTCAGGTGCCTGCCATCTTCCTTTTGACAGAGGAGAATGGAACCTGG
TACTTGGACCAAATCAGAAGAGAGCAGTATGTTCCAAATGAAGAATTTGTTAACTCAGAC
CTCCTTGAAAAGAACAAATATCGAAAAATCTACTCCTTTACTCTTGAGCCCCGAGTTATC
GAGGATTTTGAATATGTGAATAGCTATCTTCAGACATCGCCAGCATCTGTGTTTGTAAGC
ACATCGTTCTGTTCCTTGCAGACCTCGGAAGGGGTTCACTGTTTAGTGGGCTCCACCTTT
ACAAGTAGGAGATTCAGCTATAAGGACGATGTAGATCTGGTTGAGTTTAAATATGTGAAT
GAGGAAGAAATAGAAGATGTACTGAAAACCGCATTTGGCATTTCTTTGGAGAGAAAGTTT
GTGCCCAAACATGGTGAACTAGTTTTTACTATT
>Bos taurus NAT1          
ATGGACATTGACGCATATTTTGAAAGAATTGGTTATAAGAACTCGAGGGACAAATTGGAC
TTGGAAACATTAACTGACATTCTTCAGCATCAGATCCGAGCCATTCCCTTTGAGAACCTT
AACATCCACTGTGGGGAAGCCATGGAATTGGACTTAGAGGTCATTTTTGATCAAATTGTG
AGGAGGAAACGGGGTGGGTGGTGTCTCCAAGTCAACCACCTTCTGTACTGGGCCCTGACC
ATGATTGGTTTTGAGACCACCATACTGGGAGGGTATGTGTACAACACATTCAACGACAAA
TACAGCAGCGCCATGATCCACCTCCTGCTGAAGGTGACCATTGACGGCAGGGACTACATA
GCTGATGCTGGGTTTGGGCGCTCT---TACCAGATGTGGCAGCCTCTCGAGTTAATTTCT
GGGAAGTACCAGCCCCAGACGCCTTGCATCTTCCGCTTGACTGAAGACAGAGGAACCTGG
TACCTGGACCAAATCAGAAGAGAGCAGTACATCCCAAACCAAGACTTTCTGGATTCTGAC
CTCTTGGAAAAGAATGAATATCGGAAAATCTACTCTTTTACTCTTGAACCTCGAACAATT
AAAGACTTTGAGTCTGTGAATACATACCTTCAAGAGTCTCCAGCATCTGTGTTTACAAGC
AAGTCATTTTGCTCCTTGCAGACCCCAGAAGGTGTTCATTGCTTAGTGGGTTTCACGCTC
ACCTACAGGAGATTCAATTACAAGGACAATACAGATTTGGTAGAGTTTAAGACACTGAAT
GAGAAAGAAATAGAAGAAAATCTAAAAAACATATTTAATATTTCCTTGGAGAAAAAGCTT
ACCCCCAAACATGGTGATAAATTTTTTACCATT
>Microcebus murinus NAT1 
ATGGACATTGAAGCATATTTTGAAAGAATTGGTTATAAGAACTCTAGGAAGAACTTGGAC
TTAAAAACACTAACTGACATTCTTCAGCACCACATCCGGGCCATTCCCTTTGAGAACCTT
AACATACATTGTGGGGAAGCCATGGAGTTGGGCTTACAGGCCATTTTTGATCAAGTTGTG
AGAAAGAACCGGGGTGGGTGGTGTCTCCAGGTCAATCAACTTCTGTACTGGGCTCTGTGC
ACAATTGGTTTTGAGACCACGATTTTGGGAGGGTATGTTTACATAACTGCAGCTGACAAA
TACAGCAGTAACATGATTCACCTTGTACTGCAGGTGACCATTGGTAGCAGGAAGTACATT
GTTGATGCTGGGTTTGGACGCTCC---TACCAGATGTGGCAGCCTCTGGAGTTAATTTCT
GGGCAGGATCAGCCTCAGGTGCCTTGCATCTTCCGCTTGAGAGAAGAGAGTGGCATCTGG
TACCTGGACCAAATCAGAAGAGAGCAGTACATTCCAAACAGAGAATTTCTTAATTCTGAT
CTCCTGGAAAACAATAAATACCAAAAAATGTACTCATTTACTCTTGAACCTCGAACAATT
GAAGATTTTCAGGCTATGAATACATACTTGCAGGAATCTTCAACGTCTGTGCTTACAAGC
AAATCATTTTGTTCTTTACAGACCACAGAAGGGGTTCACTGTTTAGTGGGCTGGACCTTC
ACCTCCAGAATATTCAATTATAAGGACAATAAAGATCTGGTAGAGTTTAAGACTCTGGAT
GAAGGAGAAATAGAAGAAGTGCTGGAAAATATATTTAATATTTCTCTGGAGAAAAAGCTT
GTGCCCAAACATGGTGATCGATCTCTTACCATT
>Microcebus murinus NAT2   
ATGGACATTGAAGCATATTTTGAAAGAATTGGTTATAAGAACTCTAGGAAGAACTTGGAC
TTGGAAACACTAACTGACATTCTTCAGCACCACATCCGGGCCGTTCCCTTTGAGAACCTT
AACATACATTGTGGGGAAACCATGGAGTTCGGCTTACAGGCCATTTTTGATCAAGTTGTG
AGAAAGAACCGGGGTGGGTGGTGTCTCCAGGTCAATCAACTTCTGTACTGGGCTCTGCGC
ACAATCGGTTTTGAGACCACCACGTTTGGAGGGTATGTTTACATACCTGAAATCGACCAA
TACAGCAGTAACATGATTCACCTTGTACTGCAGGTGACCATTGGTAGCAAGAAGTACATT
GTTGATGCTGGGTTTGGATTCTCC---TTCCAGATGTGGCAGCCTCTGGAGTTGATTTCT
GGGCAGGATCAGCCTCAGGTGCCTTGCATCTTCCGCTTGAGAGAAGAGAGTGGCACCTGG
TACCTGGACCAAATCAGAAGAGAGCAGCACGTTCCAAATGAAGAATTTCTTAATTCTGAA
CTCCTGGAAAAGAACAAATACCGGAAAATGTACTCTTTTACTCTCGAACCTCAAGCGATT
GAAAATTTTGAGCCTGTGAATACGTACATGCAGGAATCTCCAACATCCGTGTTTAAAACC
ACATCGCTGTGTTCCCTGCAGACCCCAGAAGGGGTTCACGGTTTGGTGGGCTTCACCCTC
ATCTCCAAGAGATTCAATTATAAGGACAATATAGATCTGGTAGACATTAAGACTCTGGAT
GAGAAAGAAGTAGAAGAAGTGCTGAAAAATATATTTAATATTTCCCTGGAGAGAAAATTT
GTGCCCAAACATGGTGGTCTATTTATCAATATT
>Equus caballus NAT1        
ATGGACATTGAAGCATATTTTAAAAGAATCGGTTATGAGAACTCTAAGATCAAATTGGAC
TTGGAAACATTAACTGACATTCTTCAGCACCATATCCGAGCCATTCCCTTTGAGAACCTT
AACATCCATTGTGGGGAACCCATGGAATTGGGTTTGGAGGAGGTTTTTAATCAAGTTGTG
AGGAGGAACCGGGGTGGATGGTGTCTCCAGGTCAATCATCTTCTGTACTGGGCTCTGACC
ACAATAGGTTTTGAGACCACCATATTAGGAGGGTATGTCTACAACCCTACAGCCAACAAA
TACAGCAATCGTATGATTCACCTTCTGCTGAAGGTGACCATTGATGGCAGGAACTACATA
GCTGATGCTGGGTTTGGACGCTCT---TACCAGATGTGGCAGCCTATGGAGTTAACTTCT
GGGCAGGATCAGCCTCAGGTGCCTTGCATCTTTCGCTTGACAGAAGAGAGAGGAATCTGG
TACCTGGACCAAATGAGAAGAGAACAGTACATTCCAAACCAAGAATTTCTTAATTCTGAT
CTCCTGGAAAAGAATAAATACAGAAAAATCTACAACTTTACCCTTGAACCTCGCACAATA
GAAGATTTCGAGTCTGTGAATACATACCTTCAGATATCTCCAGCATCTGTGTTCACAAGC
AAGTCATTTTGTTCCTTGCAGACCCCAGAAGGGGTTCACTGTTTGGTGGGCTTCACTCTC
ACCTATAGGAAATTCAATTATAAAGACAACATGGATTTGGTGGAGTTTAAGACACTGAAG
GAGGAAGAAGTAGAAGAAGAGCTGAAAAATATATTTAATATTTCCTTGGAGAGAAAGCTT
ATGCCCAAACATGGTGATCAATGTTTTACTATT
>Myotis lucifugus NAT1       
ATGGACATCGAAGCATATTTTGAAAGAATTGGTTATAAGAACTTTAGGAACAAAGTGGAC
CTGGAAACATTAACTGACATTCTTCAGCACCAGATCCAGGCCATTCCCTTTGAGAACCTT
AACATCCACTGTGGGGAACCCATGGAATTGGGCTTGGAGGCTGTTTTTGATCAACTTGTG
AGGAAGAACCGGGGTGGGTGGTGTCTCCAGATCAATCAACTTCTGTACTGGGCTCTGACC
ACAATCGGTTTTGAGACCACAATGCTGGGAGGGTATGTGAGCAGCACTCCAGCTGACAAA
TACAGCAGTGCTATGATCCACCTCCTGCTGAAGGTGACCGTGGGTGGCAGGAACTACATA
GTTGATGCTGGGTTTGGACGCTCT---TACCAGATATGGCAGCCTCTGGAGTTAATTTCT
GGGAAGGATCAGCCTCAGGTGCCGTGTATCTTCCGCTTGACAGAAGAGGGAGGAACGTGG
TACCTGGACCAAATCAGAAGAGAGCAGTACGTTCCAAACCAAGAATTTCTTAATTCTGAT
CTCCTGGAAAAGAAAAAGTACAGAAAGATCTTCTCCTTTACGCTTGAACCTCGAACAATT
GAGGATTTTGAGTCCGTTAATGAATACCTTCAGACGTCTGCAGCATCTGTGTTTACAAGC
AAGTCATTCTGTTCCTTGCAAACCCCAAATGGGGTTCACTGTTTAGTGGGCTTCACCCTC
ACCTTTAGAAAATTCAATTATAAGGACAATATGGATCTGGTGGAGTTTAATACAGTGAAT
GAAGAAGAAATAGAAGAAGAGCTGAAAAATATATTTAATATTTCCTTGGAGAGAAAGCTT
GTGCCCAAACATAGTGCATCTTTTTTTACCATT
>Myotis lucifugus NAT2       
ATGGACATCGAAGCATATTTTGAAAGAATTGGTTATAAGAACTTTAGGAACAAAGTGGAC
CTGGAAACATTAACTGACATTCTTCAGCACCAGATCCAGGCCATTCCCTTTGAGAACCTT
AACATCCACTGTGGGGAACGCATGGAATTGGGCTTGGAGGCTGTTTTTGATCAACTTGTG
AGGAAGAACCGGGGTGGGTGGTGTTGCCAGATCAATCAAATTCTGTACTGGGCTTTGACC
ACAATCGGTTTTGAGACCACGATGCTGGGAGGCAATGTTTACAGCGTTTCAACTGAAAGA
TACACCAGGGCTATCATGCACCCCCTGCTGATGGTGACGGTGGGTGGCAGGAACTACATA
GTTGATGCTGGGTATGGAAGCTCT---TACCAGATGAGGCAGCCTCTGGAGTTAATTTCT
GGGAAGGATCAGCCTCAGATGCCGTGCATCTTCCGCTTGACAGAAGAGGGAGGAACGTGG
TACCTGGACCAAATCAGAAGAGAGCAGTACGTTCCAAACCAAGAATTCCTTAATTCTGAA
CTCCTGGAAAAGAAAAAGTACAGAAAGATCTTCTCCTTTACGCTCGAACCTCGAACAATT
GAAGATTTTGAGTCTCCGAATTCATACTTTCAGACGTCTCCAGCATCTGCGTGTGTAAAA
GACTCTTATTGTGCCGTGCACACCCCAGATGGAGTTTACTGCTTAGTGGGGTTTACTCTC
ATGCATCGAAGATTCAGTTACAAGGATAATATGGATCTGGTGGAGTTTAAGACACTGAAT
GTGGAAGAAGTAGAGGAAGAGCTGAAAAAGATATTTAATATTTCCTTGGAGAAAAAGTTT
GTGCCCAAACACACTGCATCTTGTTTTACCATT
>Otolemur garnettii NAT1     
ATGGACATTGAAGCATATTTTGAAAGAATTGGTTATAAGAACTCTAGGAAGAAATTGGAC
TTGGAAACATTAACTGAGATTCTTCAGCACCAGATCCGAGCCATTCCCTTTGAGAACCTT
AACATACATTGTGGGGAACCCATGGAGTTGGGCTTACAGGCCATTTTTGATCAAATTGTG
AGAAGGAACCGTGGAGGGTGGTGTCTACAGGTCAATCATCTTCTGTATTGGGCTCTGAGC
ACAATGGGTTTTGAGACCACAGTATTGGGGGGGTATGTTTACAACACCCCAGCCAAAAAA
TATAGCAGTGGCATGATTCACCTTCTACTGCAGGTGACCATTGATGGTAGGAAATACATT
GCTGATGCTGGGTTTGGACGCTCC---TATCAGATGTGGGAGCCTCTGGAGTTAATTTCT
GGGCAAGATCAGCCTCAGGTACCTTGTGTCTTCCGTTTGACAGAAGAGGATGGAATCTGG
CACCTGGACCAGATCAGGAGAGAGCAGTATGTTCCCAATAATGAATATCTTAATTCTGAT
CTCCTGGAAAAGAATACATACCGAAAACTCTACTCCTTTACTCTTGAACCTCGAACAATT
GCAGATTTTGAGTCTGTGAATATTTACCTGCAGGAATCTCCATCATCTGTGTTTGCTGGC
ACATCACTTTGTTCCTTGCAGACCCCAGAAGGAGTCCACTGTTTAGTGGGCTTCACCCTC
TCCTATAGGAGATTCAATTATAAGGACAATGTAGATCTGGTAGAGTTTAAGACTTTGGAT
GAGGAAGAAATAGAAGAAATGCTTAAAAACATATTTAATGTTTCTTTGGAGAAAAAGCTT
GTGCCCAAACATGGTGAT???????????????
>Macaca mulatta NAT1       
ATGGACATTGAAGCATATCTTGAAAGAATTGGCTATAAGAAGTCCAGAAACAAATTGGAC
TTGGAAACATTAACTGACATTCTTGAGCACCAGATCCGAGCTGTTCCCTTTGAGAACCTT
AACATCCATTGTGGGGAAGCCATGGACTTAGGCTTAGAGGCCATTTTTGATCAAGTCGTG
AGAAGAAATCGGGGTGGGTGGTGTCTCCAGGTCAATCATCTTCTGTACTGGGCTCTGACC
ACTATGGGTTTTGAGACCACGATGTTGGGAGGGTATGTTTACAACACTCCAGCCAAAAAG
TACAGCACTGGCATGATTCATCTTCTCCTGCAGGTGACCATTGACGGCAGGAACTACATT
GTCGATGCTGGGTTTGGACGCTCA---TACCAGATGTGGCAGCCTCTGGAGTTAATTTCT
GGGAAGGATCAACCTCAGGTGCCTTGCATCTTCCGCTTGACGGAAGAGAATGGATTCTGG
TATCTAGACCAAATCAGAAGAGACCAGTACATTCCAAATAAAGAATTTCTTAATTCTGAT
CTTCTAGAAGACAGCAAATACCGAAAAATCTACTCCTTTACTCTTGAGCCTCGAACAATT
GAAGATTTTGAGTCTATGAATACATACCTGCAGACTTCTCCAGCATCTGTGTTTACTAGC
AAATCATTTTGTTCCTTGCAGACCCCAGATGGGGTTCACTGTTTAGTGGGCTGCACCCTC
ACCTATAGGAGATTCAATTACAAGGACAATACAGATCTGATAGAGTTCAAGACTCTGAAT
GAGGAAGAAATAGAAAAAGTGCTGAAAAATATATTTAATATTTCCTTGGAGAGAAAGCTT
ATGCCCAAACATGGTGATAGATTTTTTACTATT
>Pan troglodytes NAT1          
ATGGACATTGAAGCATATCTTGAAAGAATTGGCTATAAAAAGTCTAGGAACAAATTGGAC
TTGGAAACATTAACTGACATTCTTCAACACCAGATCCGAGCTGTTCCCTTTGAGAACCTT
AACATCCATTGTGGGGAAGCCATGGATTTAGGCTTAGAGGCCATTTTTGATCAAGTTGTG
AGAAGAAATCGGGGTGGATGGTGTCTCCAGGTCAATCATCTTCTGTACTGGGCTCTGACC
ACTATTGGTTTTGAGACCACAATGTTGGGAGGTTATGTTTACAGCACTCCAGCCAAAAAA
TACAGCACTGGCATGATTCACCTTCTCCTGCAGGTGACCATTGATGGCAGGAACTACATT
GTCGATGCTGGGTTTGGACGCTCA---TACCAGATGTGGCAGCCTCTGGAGTTAATTTCT
GGGAAGGATCAGCCTCAGGTGCCTTGTATCTTCCGTTTGACGGAAGAGAATGGATTCTGG
TATCTAGACCAAATCAGAAGGGAACAGTACATTCCAAATGAAGAATTTCTTAATTCTGAT
CTCCTGGAAGACAGCAAATACCGAAAAATCTACTCCTTTACTCTTCAGCCTCGAACAATT
GAAGATTTTGAGTCTATGAATACATACCTGCAGACATCTCCAGCATCTGTGTTTACTAGT
AAATCATTTTGTTCCTTGCAGACCCCAGATGGGGTTCACTGTTTGGTGGGCTTCACCCTC
ACCCATAGGAGATTCAATTATAAGGACAATACAGATCTAATAGAGTTTAAGACTCTGAGT
GAGGAAGAAATAGAAAAAGTGCTGAAAAATATATTTAATATATCCTTGGAGAGAAAGCTT
GTGCCCAAACATGGTGATAGATTTTTTACTATT
>Homo sapiens NAT1         
ATGGACATTGAAGCATATCTTGAAAGAATTGGCTATAAGAAGTCTAGGAACAAATTGGAC
TTGGAAACATTAACTGACATTCTTCAACACCAGATCCGAGCTGTTCCCTTTGAGAACCTT
AACATCCATTGTGGGGATGCCATGGACTTAGGCTTAGAGGCCATTTTTGATCAAGTTGTG
AGAAGAAATCGGGGTGGATGGTGTCTCCAGGTCAATCATCTTCTGTACTGGGCTCTGACC
ACTATTGGTTTTGAGACCACGATGTTGGGAGGGTATGTTTACAGCACTCCAGCCAAAAAA
TACAGCACTGGCATGATTCACCTTCTCCTGCAGGTGACCATTGATGGCAGGAACTACATT
GTCGATGCTGGGTTTGGACGCTCA---TACCAGATGTGGCAGCCTCTGGAGTTAATTTCT
GGGAAGGATCAGCCTCAGGTGCCTTGTGTCTTCCGTTTGACGGAAGAGAATGGATTCTGG
TATCTAGACCAAATCAGAAGGGAACAGTACATTCCAAATGAAGAATTTCTTCATTCTGAT
CTCCTAGAAGACAGCAAATACCGAAAAATCTACTCCTTTACTCTTAAGCCTCGAACAATT
GAAGATTTTGAGTCTATGAATACATACCTGCAGACATCTCCATCATCTGTGTTTACTAGT
AAATCATTTTGTTCCTTGCAGACCCCAGATGGGGTTCACTGTTTGGTGGGCTTCACCCTC
ACCCATAGGAGATTCAATTATAAGGACAATACAGATCTAATAGAGTTCAAGACTCTGAGT
GAGGAAGAAATAGAAAAAGTGCTGAAAAATATATTTAATATTTCCTTGCAGAGAAAGCTT
GTGCCCAAACATGGTGATAGATTTTTTACTATT
>Macaca mulatta NAT2       
ATGGACATTGAAGCATATTTTGAAAGAATTGGCTATAAGAACTCTAGGAACAAGCTGGAC
TTGGAAACATTAACTGACATTCTTGAGCACCAGATCCGAGCTGTTCCCTTTGAGAACCTT
AACATGCATTGTGGGGAAGCTATGGAGTTGGGCTTAGAGACTATTTTTGATCACATTGTA
AGAAGAAACCGGGGTGGGTGGTGTCTCCAGGTCAATCAACTTCTGTACTGGGCTCTGACC
ACAATCGGTTTTCAGACCACAATGTTAGGAGGGTATGTTTACATCCCTGCAGCTAACAAA
TACAGCACTGGCATGATTCACCTTCTCCTGCAGGTAACCATTGATGGCAGGAACTACATT
GCTGATGCTGGCTTTGGAAGCTCC---TCCCAGATGTGGCAGCCTCTGGAATTAATTTCT
GGGAAGGATCAGCCTCAGATGCCTTCCATTTTCCGCTTGACAGAACAGAAAGGAATCTGG
TACCTGGACCAAATCAGAAGAGAGCAGTATATTCCAAACACAGAATTTCTTAATTCTGAT
CTCCTGCCAAAGACGACACACCAAAAAGTGTACTCTTTTACGCTTGAACCTCGAAAAATT
GAAGATTTTGAGTCTATGAATACATACCTGCAAACGTCTCCAACATCTGCATTTACAACC
ACATCATTTTGTTCCTTGCAGACCCCAGAAGGGGTTCACTGTTTGGTGGGCTTCACCCTC
ACCTATAGAATATTCAATTATAAAGACAATACAGATCTGATCGAGTTTAAAACTCTGATT
GAGGAAGAAGTTGAAGAAGTGCTGAAAAATATATTTAAGATTTCCTTGGGGAGAAAGCTC
GTGCCCAAACCTGGTAATGGATCCTTCACTATT
>Pan troglodytes NAT2          
ATGGACATTGAAGCATATTTTGAAAGAATTGGCTATAAGAACTCTAGGAACAAATTGGAC
TTGGAAACATTAACTGACATTCTTGAGCACCAGATCCGGGCTGTTCCCTTTGAGAACCTT
AACATGCATTGTGGGCAAGCCATGGAGTTGGGCTTAGAGGCTATTTTTGATCACATTGTA
AGAAGAAACCGGGGTGGGTGGTGTCTCCAGGTCAATCAACTTCTGTACTGGGCTCTGACC
ACAATCGGTTTTCAGACCACAATGTTAGGAGGGTATTTTTACATCCCTCCAGCTAACAAA
TACAGCACTGGCATGGTTCACCTTCTCCTGCAGGTGACCATTGAAGGCAGGAATTACATT
GTCGATGCTGGGTCTGGAAGCTCC---TCCCAGATGTGGCAGCCTCTAGAGTTAATTTCT
GGGAAGGATCAGCCTCAGGTGCCTTCCATTTTCCGCTTGACAGAAGAGAGAGGAATCTGG
TACCTGGACCAAATCAGGAGAGAGCAGTATATTCCAAACAAAGAATTTCTTAATTCTCAT
CTCCTGCCAAAGAAGAAACACCAAAAAATATACTTCTTTACGCTTGAACCTCGAACGGTT
GAAGATTTTGAGTCTATGAATACATACCTGCAGACGTCTCCAACATCTTCATTTATAACC
ACATCACTTTGTTCCTTGCAGACCCCAGAAGGGGTTTACTGTTTGGTGGGCTTCATCCTC
ACCTATAGAAAATTCAATTATAAAGACAATACAGATCTGGTCGAGTTTAAAACTCTGACT
GAGGAAGAGGTTGAAGAAGTGCTGAAAAATATATTTAAGATTTCCTTGGGGAGAAAGCTC
GTGCCCAAACCTGGTGATGGATCCCTTACTATT
>Homo sapiens NAT2         
ATGGACATTGAAGCATATTTTGAAAGAATTGGCTATAAGAACTCTAGGAACAAATTGGAC
TTGGAAACATTAACTGACATTCTTGAGCACCAGATCCGGGCTGTTCCCTTTGAGAACCTT
AACATGCATTGTGGGCAAGCCATGGAGTTGGGCTTAGAGGCTATTTTTGATCACATTGTA
AGAAGAAACCGGGGTGGGTGGTGTCTCCAGGTCAATCAACTTCTGTACTGGGCTCTGACC
ACAATCGGTTTTCAGACCACAATGTTAGGAGGGTATTTTTACATCCCTCCAGTTAACAAA
TACAGCACTGGCATGGTTCACCTTCTCCTGCAGGTGACCATTGACGGCAGGAATTACATT
GTCGATGCTGGGTCTGGAAGCTCC---TCCCAGATGTGGCAGCCTCTAGAATTAATTTCT
GGGAAGGATCAGCCTCAGGTGCCTTGCATTTTCTGCTTGACAGAAGAGAGAGGAATCTGG
TACCTGGACCAAATCAGGAGAGAGCAGTATATTACAAACAAAGAATTTCTTAATTCTCAT
CTCCTGCCAAAGAAGAAACACCAAAAAATATACTTATTTACGCTTGAACCTCGAACAATT
GAAGATTTTGAGTCTATGAATACATACCTGCAGACGTCTCCAACATCTTCATTTATAACC
ACATCATTTTGTTCCTTGCAGACCCCAGAAGGGGTTTACTGTTTGGTGGGCTTCATCCTC
ACCTATAGAAAATTCAATTATAAAGACAATACAGATCTGGTCGAGTTTAAAACTCTCACT
GAGGAAGAGGTTGAAGAAGTGCTGAAAAATATATTTAAGATTTCCTTGGGGAGAAATCTC
GTGCCCAAACCTGGTGATGGATCCCTTACTATT
>Echinops telfairi NAT1   
ATGAATATTGAAACATATTTTGAAAGAATTGGGTATGTAAACTCCAGGAGGGAGTTGGAC
TTGGAAACATTAACAGACATCCTTCAACACCAGATCCAAGTCATCCCCTTTGAGAACCTT
AATATACACTGTGGAGAAGCCATGGAATTGGGCTTAGAGGCCATTTTTGAACTAATAGTG
AGGAGAAAGCGAGGTGGCTGGTGTCTCCAAGTCAATCACCTTCTGTACTGGGTTCTGACC
ACAATGGGCTTTGAAGCTACCATGTTGGGAGGTTATGTGTACAGCACTCCAGCTGACAGA
TACAGCAGCAGCATGATTCACCTCCTGTTGCAAGTGACGATTGGTGACAAGAACTACATT
GTGGATGCTGGGTTTGGATGCTCC---TACCAGATGTGGCAGCCTCTGGAGCTAATTCCT
GGGAAGGATCAGCCTCAGATACCCTGCATCTTCCGTCTAAGAGAAGAAGAAGGAATCTGG
TACCTGGACCAAATCAGAAGAGAACAGTACATTCCAAACCAAGAATTTCTGGATTCAGAT
CTCCTGGAAAAGAATAAATACCGAAAAATTTACTCTTTTACTCTTGAGCCTCGAACAATT
GAAGACTTTCAGTCTGTGAATACATACCTTCAGACATCTCCATTATCGTTGTTTACAAGC
AATTCTTTTTGTTCACTGCAGACACCACAAGGGGTCCATTGCTTAGTGGGCTTCACTCTC
ACCTCTCGAACATTCAATTATAAACACAATGTGGATCTAGTAGAATTTAAGACCTTGAAA
GAGGAAGAAGTAGAAGAAGTGCTGGAAAATCTATTTAATATTTGCTTGGACAGAAAACTT
GTCCCAAAACATGGTGACCGATGTTTCACAGTT
>Loxodonta africana NAT3  
ATGGACATTGAAGCATATTTTGAAAGAATTGGGTATACAGACACTGGGAGGAAATTGGAC
TTGGAAACATTAACTGACATCCTTCAACACCAGATCCGAGCCATTCCCTTCGAGAACCTT
AATATGCACTGTGGAAAAGCCATGGAGTTCGACTTAGAGGCCGTTTTTGATCAAATTGTG
AGGAGGAAGCGAGGTGGGTGGTGTCTCCAGGTCAACCACCTCCTGTACTGGGCTCTGACC
ACAATGGGTTTTGAGACCACAATGTTGGGAGGTTATGTTTACATCACTCCAGTCGACGAA
TATAGCAGCAACATGGTTCACCTCCTGCTTCAGGTGACCATAGATGGCAGGAACTACATC
GTGGATGCTGGGTTTGGATGCTCC---TACCAGATGTGGCAGCCTGTGGAGCTAATTTCT
GGGAAGGATCAGCCCCAGACACCTGGCATCTTCAGCTTGAGAGAAGAGGGTGCAATCTGG
TACCTGGACCAAATCAGGAGAGAGCAGTACATTCCAAACCAGGAATTTCTTAATTCTAAT
CTCCTAGATAAACATAAATACCGAAAAATCTACTCTTTCACACTCAAGCCTCGATCAATT
GAAGATTTTGAGTCTGTGAATACATACCTTCAAACATCTCCAACATCTATGTTTACAGGT
GTATCTCTTTGTTCCTTGCAGACGCCAGAAGGGGTTTACTGTTTAGTGGGCTTCACCCTC
ACCTCTCAAAGATTCAATTATAAGGACAATATGGACCTGGTAGAGTTTAAGGACCTAAAT
GAGAATGAAGTAGAAGAGACATTGAAGAATCTATTTAATATCTCTTTGGAGGGAAAGCTT
GCACCCAAACATGGCGACTGGCTTTTTACCATT
>Loxodonta africana NAT1
ATGGACCTTGAAGCATATTTTGAAAGAATTGGGTATACAGGCCCTAGGGGGAAATTGGAC
TTGGAAACATTAACTGACATCCTTCAACACCAGATCCGAGCCATTCCCTTTGAGAACCTT
AACATCCATTGTGAAGAAGCAATGGAGTTGGACTTGGAGGCAATTTTTGATCAAGTTGTT
AGGAGGAAGCGAGGCGGGTGGTGTCTCCAGGTCAATCACCTCCTGTACTGGGCTTTGACT
ACAATGGGTTTTGAGACTACAATGTTGGGAGGTTATGTTTACAGCACTCCAGCTGAAAGA
TACAGCAACAAAATGATTCACCTCCTGTTGCAGGTGACCATAGATGACAGAAACTACATA
GTGGATGCTGGGTTTGGGCGCTCC---TACCAGATGTGGCAGCCTCTGGAGTTAATTTCT
GGGAAGGATCAACCTCAGATACCCTGCATCTTCCGCTTGAGGGAAGAGGGAGGGACCTGG
TGCCTGGACCAAATCAGAAGAGAGGAGCACATTCCAAATGAAGAATTTCTTAATTCTGAT
CTCCTGGAAAAGAATAAATACCGAAAAATCTACTCTTTTACTCTTAAGCCTCGAACAATT
GAAGATTTTGAGTCTGTGAATGAATACCTTCAGACATCTCCACTATCTGTGTTTACAAGC
AAATCCTTTTGTTCCTTGCAGACACGAGAAGGGGTTCACTGTTTAGTGGGCTTCACCCTC
ACCTCTCGAAAATTCAATTATAAGGACAATACGGATCTGGTAGAGTTTAAGACCCTAAAT
GAGGATGAAGTAAAAGAAGTGCTGAAGAATCTGTTCAATATTTCCTTGCAGAAAAAACTT
GTGCCCAAACACGGTGACCGATTTTTTACCGTT
>Loxodonta africana NAT2
ATGGACATTGAAGCATATTTTGAAAGAATTGGGTATACAGGCCCTAGGGGGAAATTGGAC
TTGGAAACATTAACTGACATCCTTCAACACCAGATCCGAGCCATTCCCTTTGAGAACCTT
AACATCCATTGTGAAGAAGCAATGGAGTTGGACTTGGAGGCAATTTTTGATCAAGTTGTT
AGGAGGAAGCGAGGTGGATGGTGTCTCCAGGTCAATCACCTCCTGTATTGGGCTCTGACT
ACAACGGGTTTTGAGACCACAATGTTGGGAGGTTATGTTTACAGCAGTGAAAGTGACAGA
TACAGCAAAAAAATGATTCATCTCCTGTTGCAGGTGACCATAGATGGCAGAAACTACATA
GTGGATGCTGGGTTTGGACGTTCC---TACCAGATGTGGCAGCCTCTGGAGCTAATTTCT
GGGAAGGATCAACCTCAGGTACCCTGTATTTTCCGCTTGAGAGAAGAGGGAGAAATCTGG
TACCTGGACCAAATCAGAAGAGAGCAGTACATTCCAAATAAAGAGTTTGTTAATTCTGAT
CTCCTGGAAAAGAACAAATACCGAAAAATCTACTCTTTTACTCTTGAGCCCCGAACAATT
GAAGATTTTGAGCTTGTAAATGAAGACCTTCAGACATCTCCAGTATCTGTGTTTACAAGC
AAATCTTTTTGTTCCTTGCAGACACAAGAAGGGGTTCACTGTTTAGTGGGCTTCACCCTC
ACCTCTCGAAAATTCAGTTATAAGGACAATACGGATCTGGTAGAGTTTAAGACCCTAAAT
GAGGACCAAGTAAAGGAAGTGCTGAAGAATCTGTTCAATATTTCCTTGCAGAAAAAACTT
GTGCCCAAACATGGTAATCGATTTTTTACCATT
>Cavia porcellus NAT3        
ATGGATATTGAAGAATATTTCAAAAGAATTGGTTATAAGAACTCTAGAAACAAATTGGAC
CTGGAAACATTAACTGATGTTTTTCAACACCACTTCCGAGCTATTCCTGTTGAGAATCTT
AGCATGCATTGCGGAGAATCCATGGAGTTGGACTTAAAGGCTCTTTTTGATCTAATTGTG
AGAAAGAACCGGGGTGGGTGGTGTCTCCAGGTCAATCATATTCTATACTGGGCTCTGTCC
ACCATGGGATTTAAGACCACAATGTTGGGAGGCTATGTTCACATCTCTTCAGTGGGCAAT
TATAGCAGTAACATGGTTCACTTGCTAGTACTGGTGACCATCAGTGACAGAAACTACATT
GTTGATGCTGGGTTTGGTCGCTCC---TACCAGTTCTGGGAGCCTCTGGAATTAATTTCT
GGGAAGGATCAGCCTCAGGTGCCTGCCATTTTCCGACTGACAGAAGAAAACGGAACCTGG
TACCTGGACCACATCAGAAGGGAACAACATATTTCAAACCCACAATTTCTTGACTCCGAC
ATTCTAGAAATGAAGAAACATCGGAAAATTTATTCCTTTACTCTTGAACCTCGAACAATT
GAAGATTTCGAGTCTATAAATGCATACCTTCAGACATCACCAACATCAGTGTTTAAAACC
AAATCACTGTGTTCTCTGCAGACACCAGAAGGGTTTCACTGTTTAGTGGGCTGGACTTTC
ACCTACACGAGATTCAATTATAAGGAAAACACAGATCTTGTAGAGTTTAAAATGCTGAAG
GATGAAGAAATAGATGAAGTACTGAAAACAATATTTGGTATTTCATTAGAGAAAAAACTT
GTGCCTAAATATGGTGATCTAATCTATACTATT
>Cavia porcellus NAT2        
ATGGATATTGAAGCATATTTTGAAAGAATTGGTTATAAGAACTCTAGGAACAAATTGGAC
CTGGAAACATTAACAGACATTCTTCAGCACCAAATCCGAGCCGTTCCCTTCGAAAATCTT
AACTTGCATTGTGGAGACTCTATGGAGTTAGACCTAAAGGCCAGTTTTAATCAAATTGTG
AGGAAGAACCGGGGTGGGTGGTGTCTCCAGGTCAATCATATTCTATACTGGGCTCTGACC
ACCATGGGGTTCAAGACCACATTGTTGGGAGGATATGTTTATAACCCTCCAGCCAATAAA
TATAGCACTGGTATGATTCACCTTCTAGTTCAGGTGACCATCAATGGCAGAAACTACATT
GCTGATGCTGGCTTTGGACGCTCC---TACCAGATCTGGGAGCCTCTGGAATTAATTTCC
GGGAAGGATCAACCTCAGGTGCCTGCCATTTTCCGGTTGACAGAAGAAAATGGAACCTGG
TACCTGGACCAAATCAGAAGAGAGCAACTCATTCCTCACCAAGAATTTCTTAATTCAGAT
CTTCTAGAAATGGGAAAATACCGGAAAATCTATTCCTTTACTCTTGAACCTCGAACAATT
GAAGATTTTGAGTCGATAAATGTTTTCCTTCAGACATCCCCAGCATCTGTGTTTACAAGC
AAATCCTTTTGTTCCTTGCAGACACCTGAAGGGGTTCACTGTTTAGTGGGCTGGACCCTC
ACCCATAGGAAATTTAGTTATGAGAACAATGTAGATCTGGTAGAGTTTAAGACTCTGAAG
GAGGAAGAGGTAGATGAAGTATTAAAAACTATATTTGGTATTTCATTAGAGAAAAAACTT
GTGCCCAAACATGGTGATCGATGTTTTACTATT
>Cavia porcellus NAT1        
ATGGATATTGAAGCATATTTTGAAAGAATTGGTTATAAGAACTCTAGGAACAAATTGGAC
CTGGAAACATTAACAGACATTCTTCAGCACCAAATCCGAGCCATTCCCTTCGAAAATCTT
AACTTGCATTGTGGAGACTCCATGGAGTTAGACCTAAAGGCCAGTTTTAATCAAATTGTG
AGAAAGAACCGGGGTGGGTGGTGTCTCCAGGTCAATCATATTCTATACTGGGCTCTGACC
ACCATGGCGTTTGAGGCCACATTGTTGGGAGGATGTGTTTATATCCCTGCAGCCAATAAA
TATAGCACT---ATGATTCACCTTCTAGTTCAGGTGACCATCAATGGCAGAAACTACATT
GTTGATGCTGGCTTTGGACGCTCC---TACCAGATCTGGGAGCCTCTGGAATTAATTTCT
GGGAAGGATCAACCTCAGGTGCCTGCCATTTTCCGGTTGACAGAAGAAAATGGAACCTGG
TACCTGGACCAAATCAGAAGAGAGCAACTCATTCCTCAGCAAGAATTTCTTAATTCAGAT
CTTCTAGAAATGGGAAAATACCGGAAAATCTATTCCTTTACTCTTGAACCTCGAACAATT
GAAGATTTTGAGTCGGTAAATGTTTTCCTTCAGACATCCCCAGCACCTGTGTTTACAAGC
ACATCCTTTTGTTCCTTGCAGACACCTGAAGGGGTTCACTGTTTAGTGGGCTGGACCCTC
ACCCATAGGAAATTCAATTATGAGAACAATGTAGATCTGGTAGAGTTTAAGACTCTGAAG
GAGGAAGAGGTAGATGAAGTATTAAAAACTATATTTGGTATTTCATTAGAGAAAAAACTT
GTGCCCAAACATGGTGATCGATGTTTTACTATT
>Danio rerio NAT4        
ATGGATCTAAGAGGGTACTTCAACAGGATTGGGTTTACTGGCCCATATGACAAACCTGAC
CTGGATACTTTACGCACCATCCACATGCTGCATGTGATGAAAATTCCATTTGAGAACTTG
AGCATCCACTGCGGAGAGAAGAACACGACAGACCTGAACATCATCTATCATAAACTGGTG
AAAAGCAATCGGGGAGGCTGGTGTTGTGAAAACAACCTCCTGTTCTCATGGGTCCTAAAG
GAGATGGGTTACAAATACACCACACTAGGCTCTAAGGTGTTCAACAAGTTCCAAAATGAT
TTCTATCCCGTTGACTCTCACCTCATCAACATGGTAGAGATTGATGGGAAGTTTTACCTT
ACAGACGTGAGCTATGGAGTGTCA---TGCCAACTGTGGTATCCTTTAGAGATGATCTCG
GGTAAAGATCAGCCACAGCCTCCCGGAGTATTCCGGCTCCTAAAAGAAGGGGTGAGGTGG
ACTCTGGAGAAAACGTCAAGAAAGCAAGTGGTCAAAGATAAGGCCTATGCTAATTCCAGC
CTCATTGACAAGCGCCTGACGAAAACAATGTACAGCTTCCCGTTGACACCTCGTGCTAAA
GAGCATTTTGTGGATACGCTGGATTGCCTGCAGACTAGTCCTGATTCTAGATTTGTGCTG
AAGTCTATTTGCTCCCTTCAGTTACCTGAAGGCTTCAGAGCTCTGATCGGGTGGACTTAC
AGTGAGATCACCTACAACCCAGAGGACGACTCTGACATGGTGGAAATGAAGGAAATCCCC
AATTGTGACATAGAGACTGTGCTGAGGGAGAAGTTTAATGTGGTGTTAGTTAATAAGCTC
ACTCCTAAAAACAATAAAGCTAATTATTGCATG
>Danio rerio NAT1        
ATGGATCTGAGAGAGTACTTGAAAAGGATTGGGTTTACAGGACAGTTAAACAAACCTGAC
CTGGATAGTTTGTTCACCATCCACAAGCTGCATGTTATGAGTGTCCCATTTGAGAACCTC
AGTGTTCACAATGGGGAGAAGAACTCAATGGACCTGCGTGTTATCTATAACAAAATAGTC
GAGAGCAATCGAGGAGGCTGGTGTTGTGAAAACAACCTCTTGTTCTCATGGGCTCTGAAG
GAGATGGGATACAAATCTACCATACTGAGCGGCAGAGTGTTTAACTCTCTGGAACAGGAC
TTCCTTCCTAATGACTCTCATCTCATCAATCTAGTGGAGATTGATGGAAAGCAGTACATC
GCTGACGTGAGTTTTGGAGTGTCT---TGTCAAATCTGGTATCCCTTAGAGTTGATCTCA
GGTAAAGACCAGCCACAGCCTCCAGGAGTGTTTCGCCTCACAAACAACGGTGAGAAGTGG
ATTCTGGAGAAGACCGGAAGGAAGCAAATAATTGTAGATAACGGCTTTGCTGATTCTGGC
CTTGTTGACAAACGGCTCATCAAAACAATATATTGCTTTACATTAACACCACGTGTTGTA
GAGTATTTCCTCAAGATGTCGGTTATGTTGCAGACTAATCCCAGCTCTCTGTTCATGCTC
AAGACCATTTGCTCCCTTCAGACGGCCACTGGATTTAGGGCTCTGATTGGTTGGACATAC
AGTGAAGTCACTTTC------AAAGAGGACTCAGACTCAGTGGAAATGAAGAAAATCCCA
GATGATGAGATTGAAGCTGTGCTGAAAGAAAAGTTTAACATGGTGTTGATTAATAAGTTC
ACACCTAAAAATAACAAAGCTTTTTACTCAATT
>Danio rerio NAT2        
ATGGATCTGAGAGAGTACTTGAATAGGATTGGGTTTACTGGCCAGTTCAACAAACCTGAC
CTGGACAGTTTGTTCACCATCCACAAGCTGCATGTTATGAGTGTCCCATTTGAGAACTTC
AGTGTTCACAATGGGGAGAAGAACTCAATGGACCTGCATGTTATCTATAACAAAATAGTC
AAGAGCAATCGAGGAGGCTGGTGTTGTGAAAACAACCTCTTGTTCTCATGGGCCCTGAAG
GAGATGGGATACAAATCTACCATATTGGGTGGCAGGGTGTTCAACTCTCTGGAACAGGAC
TTCCTTCCTAGTGACTCTCATCTCATCAATCTGGTGGAGATTGATGGAAAGCAGTACATC
GCTGACGTGAGTTTTGGTATGTCA---TATCAGATCTGGTATCCCTTAGAGTTGATCTCA
GGTAAAGACCAGCCACAGCCTCCAGGAGTGTTTCGCCTCACAAACAACGGTGAGAAGTGG
ATTCTGCAGAAGACCGGAAGGAAGCAAATAATTGTAGATAACGGCTTTGTGGATTCTACC
CTTGTTGACAAACGGCTCACCAAGACATTATACTCTCTCACATTAACACCACGTGATGCA
GATCATTTCCTGGAGATGTCGGTTATGCTGCAGACTAATCCAGACTCTCTCTTCCTGCTC
AAGACCATTTGCTCCCTTCAGACGGTCACTGGCTACAGAGCTCTGCTCGGCTCGACATAC
AGTGAAGTCACTTTC------AAAGAGGACTCAGATTCAGTGGAAATGAAGAAAATCCTA
GATGATGAGATTGAGGATGTGCTGAAAGAAAAGTTTAACATGGTGTTGGTTAATAAGTTC
ACACCTAAAAACCAGAAAGCTGATTACCGCATG
>Danio rerio NAT3        
ATGGATCTGAGAGAGTACTTGAACAGGATTGGGTTTACTGAACAGTTCATCAAACCTGAC
CTGGATAGTTTGTTCACCATCCACAATCTGCATGTTATGAGTGTCCCATTTGAGAACTTC
AGTGTTCACAATGGGGAGAAGAACTCAATGGACCTGCATGTTATCTATAACAAAATAGTC
AAGAGCAATCGAGGAGGCTGGTGTTGTGAAAACAACCTCTTGTTCTCATGGGCCCTGAAG
GAGATGGGATACAAATCTACCATATTGGGTGGCAGGGTGTTCAACTCTCTGGAACAGGAC
TTCCTTCCTAGTGACTCTCATCTCATCAATCTGGTGGAGATTGATGGAAAGCAGTACATC
GCTGACGTGAGTTTTGGTATGTCA---TATCAGATCTGGTATCCCTTAGAGTTGATCTCA
GGTAAAGACCAGCCACAGCCTCCAGGAGTGTTTCGCCTCACAAACAACGGTGAGAAGTGG
ATTCTGCAGAAGACCGGAAGGAAGCAATTGATCATAGATGACGGTTTTGCAGATTCTGGC
CTTGTTGACAAACGGCTCACCAAAACATTATACTCCCTCACATTAACACCACGTGATGCA
GATCATTTCCTGGAGATGTCGGTTATGCTGCAGACTAATCCAGACTCTCTCTTCATGCTC
AAGACCATTTGCTCCCTTCAGACGGCCACTGGCTACAGAGCTCTGCTCGGCTCGACATAC
AGTGAAGTCACTTTC------AAAGAGGACTCAGACTCAGTGGAAATGAAGAAAATCCTA
GATGATGAGATTGAGGATGTGCTGAAAGAAAAGTTTAACATGGTGTTGGTTAATAAGTTC
ACACCTAAAAACCAGAAAGCTGATTACCGCATG
>Gasterosteus aculeatus NAT1 
ATGAATTTGGAGGAATACTTTGAAAGAATTGGTTTCCACGGATCTTTTGATAAACCGGAT
CTTGCAACACTGAAGTTGATCCACAAACAGCACGTCATGTCCGTCCCTTTTGAAAACCTC
AGCATCCACTGTGGTGAAAAGAACGTCATGGACCTCGATGCCGCTTTCAACAAGATCGTG
AGGCGCGGCCGTGGAGGTTGGTGCCTTGAGAACAACTTCCTGTTTGGCTGGGTGCTGAGA
GAAATGGGGTACGACACCACGTCGCTGGGCTCCAGAGTTTTCGACCATTCCCTCAATGAT
TTTGGCCCCCTTGATTCTCATTTCATCAACAAGGTTGTCATTGATGGAAAGGCTTACATA
ACAGATGTCAGCTTCGGCATGTCT---TTTCAATTGTGGGAGCCCCTGGAGCTCGTCTCT
GGAATGGACCAACCTCAGGCAGCGGGTGTCTTTCGCCTCCTTGACCAGGGGGAAATGTGG
GTGCTGGAGAAAACTGGTAGAAAGCCGGAGGTTCTCAATCCAGAGTTTGCCAAATCAAGT
CTGGTGAAGAGGAACGAAACCAATCAGATCTACTGCTTCACCTTGGTGCCTCGGGAGGCC
GAACATTTCCTTGAGATAAACCACAAACTCCAG---AACGAGACGTCACTCTTCACCAAT
AAGTCCATCTGCTCTTTGCAAGCACCAACAGGATTCAGAGCCCTGATTGGTTGGACCTAC
GGGGAGGTCACCTACAAACCCGACGAAGGAGTGGACGTCTTGGACATAAGAAACATAATG
GACGATGAGATAGAGCAAATTCTTCTTGAAAAGTTCAATATAAAGCTGCAGAACAAACTG
CAGCCTGTCAACAACAAGTCACACTACACATTC
>Gasterosteus aculeatus NAT2 
ATGAATTTGGAGGAATACTTTGAAAGAATTGGTTTCCACGGATCTTTTGATGAACTGGAT
CTTGCAACACTGAAGTTGATCCACAAACAGCACGTCATGTCCGTCCCTTTTGAAAACCTC
AGCATCCACTGTGGCGAAAAGAACGTCATGGACCTCGATGCCGCTTTCAACAAGATCGTG
AGGCGCGGCCGTGGAGGTTGGTGCCTTGACAACAACTTCCTGTTTGGCTGGGTGCTGAGA
GAAATGGGGTACGACACCACGTCGCTGGGCTCCAGAGTTTTCGACCATTCCCTCAATGAT
TTTGGCCCCCTTGATTCTCATTTCATCAACAAGGTTGTCATTGATGGAAAGGCTTACATA
ACAGATGTCAGCTTCGGCACGTCT---TTTCAATTGTGGGAGCCCCTGGAGCTCGTCTCT
GGAATGGACCAACCTCAGGCAGCGGGTGTCTTTCGCCTCCTTGACCAGGGGGAAATGTGG
GTGCTGGAGAAAACTGGTAGAAAGCCGGAGGTTCTCAATCCAGAGTTTGCCAAATCAAGT
CTGGTGAAGAGGAACGAAACCAATCAGATCTACTGCTTCACCTTGGTGCCTCGGGAGGCC
GAACATTTCCTTGAGATAAACCACAAACTCCAG---AACGAGACGTCACTCTTCACCAAT
AAGTCCATCTGCTCTTTGCAAGCACCAACAGGATTCAGAGCCCTGATTGGTTGGACCTAC
GGGGAGGTCACCTACAAACCCGACGAAGGAGTGGACGTCTTTGACATTAGAAAAATAATG
GACGATGAGATAGAGCAAATTCTTCTTGAAAAGTTCAATATAAAGCTGCAGAACAAACTG
CAGCCTGTCAA??????????????????????
>Oryzias latipes NAT1      
ATGAAGTTGGAGGAGTATTTCCAGAGGATTGGCTTTCGTGGGTTTCGTGACAAAGCAGAT
CTTGCAACGCTGAAGGCGATCCACAAGCTGCACGTCATGTCGATCCCATTCGAAAACCTC
AGCATTCACTGCGGTGAGCGGATCTCCATGGACCTGGAGCTCATTTTCAATAAGCTGGTG
AGGAGCAAACGTGGAGGCTGGTGCCTTGAGAACAACTACCTGTTTGGATGGGTGCTGAAG
GAAATGGGCTTCAACACCACAACCTTGGGTGCCAACGTTTTCAGCAGTGCCCTCAACGAC
TATGTTCCGGTAGAGAATCATCTCATCAACCAAGTCATGATTGATGGGAAAGCTTACATC
GCAGACGTGAGCTTTGGAGTGTCA---TCCCAGGTGTTGGAGCCGCTGGAGCTCATCTCG
GAAAAGGATCAGCCTCAAGCGCCGGGTGTCTTTTGTCTCACAAACAATGGGGACACGTGG
GTGCTGGAAAAGTCTGCTAGAAAACCAGAAGTGATGAATCCAGATTTTGCCAAGTCCACC
TTGATAAACAGGAAAGAAAAATACGCGATTTATAAATTCACTTTGGCATCTCGTGAGGCA
GAACATTTTCGAGTTCAAAATGATAATCTTCAAACCAACCCATTCTCCCTTTTCACCAAT
AAATCCATCTGCTCTTTGCAAACCCCAACAGGGTTTAGGGCTCTGGTGGGATGGACCTTC
AGTGAGGTCACCTACAAACCTGAGGAAGGAGTTGACCTTATAGACATGAGGGACGTACCT
GATGACGAGATAGAAAACGTTCTGAGGGAAAAGTTTAATGTACTTTTGACCAACAAACTA
AAGTCTCGAAACCAGAAAACTTCCTACACCATC
>Oryzias latipes NAT2      
ATGAAGTTGGAGGAGTATTTCCAGAGGATTGACTTTCGTGGGTCTCGTGACAAAGCAGAT
CTTGCAACGCTGAAGGCGATCCACAAGCTGCACGTCATGTCGATCCCGTTCGAAAACCTC
AGCATTCACTGCGGCGAGCGGAACATCATGGACCTGCCGATCATTTTCAATAAGCTGGTG
AGGAGCAAACGTGGAGGCTGGTGCCTTGAGAACAACTACCTGTTTGGATGGGTGCTGAGG
GAAATGGGCTTCAACACCACTATGCTGAGCTCCAGAGTTTTTAATAGTATTCATGGTGAC
TTTGGCCCCTATGATTCTCATTTAATTAACAAAGTCATCATTGATGGGAAGGCTTATATA
GGGGATGTAAGTTTTGGGGTATCG---TGCCAGGTGTGGGAGCCGTTGGAGCTCATCTCT
GAGAAGGACCAACCTCAGGCGGCGGGTGCTTTTCGCCTCATCGACAAGGGTAACATGTGG
GTGCTGGAGAAGACGTGTCACAAACCCAAAATTCTTAATCCAGACTTTGCCGGATCAAGT
TTGGTCAACAGGAAGGAGAGGAAGACAGTCTACTGCTTCACATTGGAGCCTCGTGACGTG
GAATATTTTCTGGATGTAAACGACAGACTCCAGAAAGACCCCGCCTGCCTGTTCACCAAC
AAATCCATCTGCTCCCTGCAGACCCCATCAGGGTTCCGAGTTCTGATGGGATGGACCTTC
AGCGAAGTCACCTACAGGCCTGAGGAGGGAGTCGACGTCATAGACATGAGGGACGTACCT
GATGATGAGATAGAAACCCTTCTGAGGGAACGCTTCCGTGTTGAGCTCTCCAACAAACTG
AAGCCGGTGAACAACAGATCATTTTACACACTC
>Pongo pygmaeus NAT1        
ATGGACATTGAAGCATATCTTGAAAGAATTGGCTATAAGAAGTCTAGGAACAAATTGGAC
TTGGAAACATTAACTGACATTCTTCAGCACCAGATCCGAGCTGTTCCATTTGAGAACCTT
AACATCCATTGCGGGGAAGCCATGGACTTAGGCTTAGAGGCCATTTTTGATCAAGTTGTG
AGAAGAAATCGGGGTGGATGGTGTCTCCAGGTCAATCATCTTCTGTACTGGGCTCTGACC
TCTATTGGTTTTGAGACCACGATGTTGGGAGGGTATGTTTACAGCACTCCAGCCAAAAAA
TACAGCACTGGCATGATTCACCTTCTTCTGCAGGTGACCATTGACAGCAGGAACTACATT
GTCGATGCTGGGTTTGGACGCTCA---TACCAAATGTGGCAGCCTCTGGAGTTAATTTCT
GGGAAGGATCAGCCTCAGGTGCCTTGCATCTTCCGCTTGACGGAAGAGAATGGATTCTGG
TATCTAGACCAAATCAGAAGGGAACAGTACATTCCAAATGAAGAATTTCTTAATTGTGAT
CTCCTAGAAGACAGCAAATACCGAAAAATCTACTCCTTTACTCTTGAGCCTCGAACAATT
GAAGATTTTGAGTCTATGAATACATACCTGCAGACATCTCCAGCATCTGTGTTTACTAGT
AAATCATTTTGTTCCTTGCAGACCCCAGATGGGGTTCACTGTTTGGTGGGCTTCACCCTC
ACCTATAGGAGATTCAATTATAAGGACAATACAGATCTGATAGAGTTCAAGACTCTGAAT
GAGGAAGAAATAGAAAAAGTGCTGAAAAATATATTTAATATTTCCTTGGAGAGAAAGCTT
GTGCCCAAACATGGTGATAGATTTTTTACTATT
>Pongo pygmaeus NAT2        
ATGGACATTGAAGCATATTTTGAAAGAATTGGCTATAAGAACTCTAGGAACAAATTGGAC
TTGGAAACATTAACTGACATTCTTGAGCACCAGATCCGGGCTGTTCCCTTTGAGAACCTT
AACATGCATTGTGGGCAAGCTATGGAGTTGGGCTTAAAGGCTATTTTTGATCACATTGTA
AGAAGAAACCGGGGTGGGTGGTGTCTCCAGGTCAATCAACTTCTGTACTGGGCTCTGACC
ACAATCGGTTTTCAGACCACAATGTTAGGAGGGTATTTTTACATCCCTCCAGTTAACAAA
TACAGCACTGGCATGGTTCACCTTCTCCTGCAGGTGACCATTGATGGCAGGAATTACATT
GTTGATGCTGGGTCTGGAAGCTCC---TCCCAGATGTGGCAGCCTCTAGAGTTAATTTCT
GGGAAGGATCAGCCTCAGGTGCCTTGCATTTTCCGCTTGACAGAAGACAGAGGCATCTGG
TACCTGGACCAAATCAGGAGAGAGCAGTATATTCCAAACGAAGAATTTCTTAACTCACAT
CTCGTGCCAAAGAAGAAACACCAAAAAATATACTGCTTTACGCTTCAACCCCGAACAATT
GAAGATTTTGAGTCTATGAATACATACCTGCAGACGTCTCCAACATCTTCATTTATAACC
ACATCATTTTGTTCCTTGCAGACCCCAGAAGGGGTTCACTGTTTGGTGGGCTTCATCCTC
ACCTATAGAATATTCAATTATAAAGACAATACAGATCTGGTCGAGTTTAAAACTCTGACT
GAGGAAGAGGTTGAAGAAGTGCTGAAAAATATATTTAAGATTTCCTTGGGGAGAAAGCTC
CTGCCCAAACCTGGTGATGGATCCCTTACTATT
>Sus scrofa NAT1             
ATGAACATTGAAGCATACTTCAAAAGAATTGGTTATAAGAACTGGAAAAACAAACTGGAC
TTGGAGACACTAACCGACATTCTTCAGCACCAGATCCGAGCCATTCCCTTTGAGAACCTT
AATATCCACTGTGGGGAAGCCATGGAACTGGACTTGGAGGCCATTTTTGATCAAATTGTG
AGGAGGAACAGGGGTGGGTGGTGTCTCCAAGTCAATCATCTTCTGTACTGGGCTCTGACG
ACAATTGGTTTTGAGACCACAATATTGGGAGGATATGTTTACAACACTTTTGCCGACAAA
TACAGTAATGCCATGATTCACCTCCTGCTGAAGGTGGCCATTGATGGCCGGGAATACATC
GTAGATGCGGGGTTTGGACGTTCT---TACCAGATGTGGCAGCCTCTAGAGTTAATTTCT
GGGAAGGATCAGCCCCAGGTGCCTTGCATCTTCCGCTTGAGAGAAGAGGAAGGAATCTGG
TACCTGGACCAAATCAGAAGAGAGCAGTACATTGCAAATGAAGAATTTCTTAATTCTGAC
CTCCTGGAAATGAATAACTATCGGAAAATCTACTCCTTTACGCTTGAACCTAGAACAATT
GAAGATTTTGAGTCTGTGAATATATACCTTCAGGAATCTCCAGCATCTGTGTTTACAAGC
AAGTCATTTTGTTCCTTGCAGACCCCAGAAGGGGTTCACTGTTTGGTGGGCTTTACCCTC
ACCTATAGGAGATTTAATTATAAGGACAATATGGACTTGGTAGAGTTTAAGACACTGAAA
GTGGAAGAAATAGAAGAAGAGCTGAAAAGTATATTTAATATTTCGTTGGAGAAAAAGCTT
GTACCCAAACATGGTGACAGATTTTTTACCATT
>Felis catus NAT1            
???????????????????????????ATTGGTTATAAGAATGCTAGGAACAAATTGGAC
TTGGAAACATTAACTGACATTCTTCAGCACCAGATCCGAGCCATTCCCTTTGAGAACCTT
AACATCCATTGTGGGGAAACCATGGAATTGGGCTTGAAGGCCATTTTTGAGCAAGTTGTG
TGGAGGAACCGTGGTGGATGGTGTCTCCAGGTCAATCATCTTCTGTACTGGGTTCTGACC
ACAATTGGTTATGAGACCACAATGTTGGGGGGTTATGTGTACAGTACTGCAGCCAACAAA
TATAGTAATGCTATGATTCATCTCCTGCTGAAGGTGACTACTGAGGGTAAGAATTACATA
GTGGATGCTGGATTTGGACGTTCT---TACCAGATGTGGCAGCCTCTGGAGTTAATTTCT
GGAAAGGATCAGCTTCAAGTGCCTTGCATCTTCCGCTTGACAGAAGAGAGAGGAATCTGG
TACCTGGACCAAATCAGAAGACAGCAGTACATTGCAAATGAAGAATTTCTTAATTCTGAT
CTCCTGGAAAAAAATAAATACCGAAAAATATACTCCTTTACTCTTGAACCTCGAACAATT
GAAGATTTTGAGTCTGTGAATACATACCTTCAGACATCTCCAACATCTGTGTTTACAAGC
AAGTCATTCTGTTCCTTGCAGACATCTGAAGGGGTTCACTGTTTAGTGGGCTGCACCCTT
ACCTATAGGAAATTCAATTATAAGGACAATATGGATTTGGTAGAGTTTAAGGTCCTGAAT
GAAGAAGAAGTAGAACAAAAGCTG????????????????????????????????????
?????????????????????????????????
>Echinops telfairi NAT2        
ATGAATATTGAAACATATTTTGAAAGAATTGGGTATGTAAATTCCAGGAGGGAGTTGGAC
TTGGAAACATTAACAGACATCCTTCAACACCAGATCCAAGTCATCCCCTTTGAGAACCTT
AATATACACTGTGGAGAAGCCATGGAATTGGGCTTAGAGGCCATTTTTGAACTAATAGTG
AGGAGAAAGCGAGGTGGCTGGTGTCTCCAAGTCAATCACCTTCTGTACTGGGTTCTGACC
ACAATGGGCTTTGAAGCTACCATGTTGGGAGGTTATGTGTACAGCACTCCAGCTGACAGA
TACAGCAGCAGCATGATTCACCTCCTGTTGCAAGTGACGATTGGTGACAAGAACTACATT
GTGGATGCTGGGTTTGGACGTTCC---TACCAGATTTGGCAGCCTCTGGAGCTAATTCCT
GGGAAGGATCAGCCTCAGATACCCTGCATCTTCCGTCTAAGAGAAGAAGAAGGAATCTGG
TACCTGGACCAAATCAGAAGAGAACAATACATTCCAAACCAAGAATTTCTGGATTCAGAT
CTCCTGGAAAAGAATAAATACCGAAAAATTTACTCTTTTACTCTTGAGCCTCGAACAATT
GAAGACTTTCAGTCTGTGAATACATACCTTCAGACATCTCCACTATCTGTGTTTACAAGC
AAATCTTTTTGTTC??????????????????????????????????????????????
????????????????????????????????????????????????????????????
????????????????????????????????????????????????????????????
?TCCCAAAACATGGTGACCGATATTTTACAGTT
>Procavia capensis NAT1        
ATGGACATTGAAGCCTATTTTGAAAGAATTGGGTACACAGGCTCTAGAAAGAAATTGGAC
TTGGAAACATTAACTGACATCCTTCAACATCAGATCCGAGCTATTCCCTTTGAGAACCTT
AATATCCATTGTGAAGAAGAAATGAAGTTGGACTTAGAGAACATTTTTGATCAAATTGTG
AGGAGGAAGCGAGGTGGGTGGTGTCTCCAGGTCAATCACCTCCTGTACTGGGCTCTGACC
ACAGTGGGTTTTGAGACCATAATATTGGGAGGTCATGTTTACAGTACTCCAGATAATAGA
TATAGCAACAACATGATTCATCTTGTGTTGCAAGTGACCATAGATGGCAGAAACTACATA
GTGGATGCTGGATTTGGACGCTCC---TACCAGATATGGCAGCCTCTGGAGCTAATTTCT
GGGAAGGATCAAACTCAGACACCCTGTATCTTCCGCTTGAGAGAAGAGGGAGGAACCTGG
TACCTGGACCAAATCAGGAGAGAGCAACACATTCCAAATAAAGAATTTCTTGATTCTGAT
CTCCTGGAAAAGAATAAGTACCGAAAAATCTACTCTTTTACTCTTCAGCCTCGAACAATT
GAAGATTTTGTGTCTGTGAATACATTCCTTCAGACCTCTCCAGTGTCTGTGTTTACAAGC
AAATCCTTTTGCTCCTTGCAGACAGAAGAGGGGGTTCATTGTTTAGTGGGCTTCACCCTC
ACTTCTCGAAGATTCAATTATAAGGACAATATGGATCTGGTAGAGTTTAAGACCCTAAAT
GAGGATGAAGTAAAAGAAGTACTGAAGGATCTGTTCAATATTACCTTGCAGAAAAAACTT
ATGCCCAAACATGGTGACCGATTTTTTACTATT
>Procavia capensis NAT2       
ATGGACCTTGAAGCCTATTTTGAAAGAATTGGGTACACTGGCTCTAGGAAGAAATTGGAC
TTGGAGACATTAACTGACATCCTTCAACATCAGATCCGAGCCATTCCCTTTGAGAATCTT
AATATTCACTGTGAAGAATCCATGGAGTTGGACTTAAAGATTGTTTTTGATCACATTGTG
AGAAGGAAGCGAGGTGGGTGGTGTCTCCAGGTCAATCAGCTCCTGTACTGGGCTCTGACC
ACAATGGGTTTTGAAACCGTAATATTGGGAGGTTATGTTTACAACCCTCTAGAAGCCAGG
TACAGCAACAACATGATTCACCTCGTGTTGCAAGTGACCATAAATGGCAGAAACTACATA
GTGGATGCTGGGTTTGGACGCTCT---TACCAGATATGGCAGCCTCTGGAGCTAATTTCT
GGGAAGGATCAACCTCAGATACCCTCCATCTTCCGCTTGAGAGAAGAAGGAGGAACCTGG
TACCTGGACCAAATCAGAAGAGAGCTGTCCATTCCAAATAAAGAATTTCTTGATTCTGAT
CTCCTGGAAAAGAATAAATACCGAAAGATCTACTCTTTTACTCTTCAGCCTCGAACAATT
GAAGATTTTGTGTCTGTGAATACATTCCTTCAGACCTCTCCAGCATCTGTGTTTACAAGC
AAATCCTTTTGTTCCTTGCAGACACAAGAAGGGGTTCACTGTTTAGTGGGCTTCACTCTC
ACCTCTCGAAGATTCAATTATAAGGACAATATGGATCTGGTAGAGTTTAAGACCCTAAAT
GAGGATGGAGTAAAAGAAGTACTGAAGGATCTGTTCAATATTACCTTGCAGAAAAAACTT
GTGCCCAAACATGGTGACCGATTTTTTACCATT
>Procavia capensis NAT3        
ATGGACCTTGAAGCCTATTTTGAAAGAATTGGGTATATAGACTCTAGGAGGAAATTGGAC
TTGGAAACATTAACTGATGTTTTTCAACATCAGATCCGAGCCATTCCCTATGAGAACCTT
AACATTCATTGTGAAGAAACCATGGAGTTGGACTTACAGAGTATTTTTGATCAAATTGTG
AGAAGGAAGCGAGGTGGGTGGTGTCTCCAGATTAATTACCTCCTGTACTGGGCTCTGGTT
ACAATGGGTTTTGAGACCACAATGCTAGGAGGCCATGTTTACAGCCCTTCAGAAGCCAGA
TACAGCAACAACATGATTCACCTCGTATTGCAAGTGACCATAGATGGCAAACCCTATTTA
GTGGATGCCGGGTTTGGACGATCC---TACCAGATGTGGCAGCCTCTGGAGCTAATTTCT
GGGAAGGATCAATCTCAGATACCCTCCGTCTTCCACTTGAGAGAAGAAGGAGAAATCTGG
TACCTGGACCAAATCAGAAGGGAGCTGTACATTCCAAACGAAGAATTTCTTAATTGTGAG
CTCCTAAATAAGAATAAATATCAGAAGCTCTACTCTTTTACTCTTCAGCCTCGAACAACT
GAAGATTTTGAGTCTGTGAATACATTCCTTCAGACATCTCCAGCATCTGTGTTTACAAGC
AAATCCTTTTGTTCCTTGCAGACACAAGAAGGGGTTCACTGCTTAGTAGGCTTAATTCTC
TCCTCTCGAAGATTCAATTATAAAGATAATATGGATCTGATAGAGTTTAAGACCCTAAAA
GAGGACGAAGTAGAAGGAGTACTGAAGGATCTGTTCAATATTACCTTACAGAAGAAATTT
GTGCCCAAATATGGTGAACAACGTATTATCATT
>Taeniopygia guttata NAT1     
ATGAACCTTGAAGAGTATTTTGCAAGAACTGGCTATAAAGGCTCCACTGAAAAACAAGAT
TTGGAAACCTTAACCGATATATTCCAGCATCACATCCGTGCCGTTCCCTTTGAAAACCTC
AGCATCCACTGCGGGGAGAAAATTACTTTGGAGTTGGAGCATGTTTACAACAAGATTGTG
CGGAGGAAGCGGGGTGGCTGGTGCATGGAGAACAACCAGCTGCTGGGCTGGGTGCTGAGG
GGCCTGGGGTATGAGACCAGCTTCCTGGGAGCCTACGTGTTCAACCCCCACCAGAACGCC
TATGCCACCCTCATGACCCACCTGGTGGTAAAGGTTGTCATCGATGGCAAAGCCTACGTT
GTTGATGGAGGCTTCGGGGTGTCC---TACCAGATGTGGCAGCCCATGGAGCTCGTGTCA
GGGAAAGACCAGCCCCAGGCCCCCGGCGTCTTCCGCTTCACGGAGAAAAACGGTGTCTGG
TACCTGGAGAAAATGAGACGGAAACAATACATCCCAAATCAGAGCTTCTCCAACTCTGAC
CTGCTGGAGAAAAAAGAGTGTCGCAAAGTTTATATGTTCAGCCTTGAGCCACGGACAGTG
GAAGATTTCAGCTTTCAGTGCACATACCTCCAGACCTCTCCAGATTCCCTCTTCACAAAG
AAATCCATCTGCACCCTCCAGACAACCGATGGATTCCGAGCGCTAATTGGGTGGACACTC
ACTGAGACCACGTACAACTACAAGGAAAACATGGATCTGGTGGAATTTGTAACTCTTGAA
GATGAAGAGGTGGAAAAAACCCTCAAAGAGAAATTTAACATCACCCTAGAGAGAAAACTT
GTCCCCGTTAATGTTAAAGGATCTTACACAATC
>Taeniopygia guttata NAT3     
ATGGACATCAAGGAGTATTTTACCAGAATTTCTTACCAGGGCTCCCCCAATAAGCCAGAC
CTGGCTACCTTGTCAGATATATTCCAGCACCACATCCAAGCTGTCCCTTTTGAAAACCTC
AGCATCCACTGTGGAGAAAGAATTGAGCTGGACCTGGAAGCGACCTACAAGAAGATAGTG
AGGAACAAACGTGGGGGCTGGTGCATGGAAAACAACTACCTTCTGTCTTGGGTCTTCAAA
ACTCTTGGCTACAGCGTCACACTTCTAGGAGCAAAAGTTTATGTCCCAGAGCTTGATGCC
TATGCAGATGAAATGGATCATCTGCTGCTACAAGTGGAGCTTGATGGCAAATCCTACATT
GTGGATGGGGGATTTGGGATGGCC---TACCAGATGTGGCAGCCAATGGAACTGATTTCA
GGGACAGATCAGCCTCAGACTCCTGGGATCTTTCGTTTTCAGGAGGAAAATGGGACCTGG
TACCTTGAGAAAGTGAAAAGGAAGCAGTGGGTCCTGAACCCAAGCACCTCGACTTCCCCA
AATGTGGAAAATGAAGTTTGCCGTCGGGTTTATCTCTTCACCCTTCAGCCACGAGACATT
GAGGAGTTCATGGGCTGCAATGTCCACCTGCAAACAGCACCTGACTCACTCTTTGTAACC
AAGTCCATCTGCAGCCTGCAGACCAGCGATGGCATCCGGGCGCTGGTGGGGTGGAAACTC
ACTGAGATAAAGTACAATTATCGGGACAATATGGATCTTGTGGAAATCAGAATCCTTGCA
GATGAAGAAATAGAGAAAACACTGAAGGAGAAATTCAATATAACACTGAACAAGAAATTT
GTACCTGCTAATACGAGCAAGTTTTCTCTGTTC
>Taeniopygia guttata NAT4     
ATGGACATCAAGGAGTATTTTACCAGAATTTCTTACCAGGGCTCCCCCAATAAGCCAGAC
CTGGCTACCTTGTCAGATATATTCCAGCACCACATCCAAGCTGTCCCTTTTGAAAACCTC
AGCATCCACTGTGGAGAAAGAATTGAGCTGGACCTGGAAGCGACCTACAAGAAGATAGTG
AGGAACAAACGTGGGGGCTGGTGCATGGAAAACAACTACCTTCTGTCTTGGGTCTTCAAA
ACTCTTGGCTACAGCGTCACACTTCTAGGAGCAAAAGTTTATGTCCCAGAGCTTGATGCC
TATGCAGATGAAATGGATCATCTGCTGCTACAAGTGGAGCTTGATGGCAAATCCTACATT
GTGGATGGGGGATTTGGGATGGCC---TACCAGATGTGGCAGCCAATGGAACTGATTTCA
GGGACAGATCAGCCTCAGACTCCTGGGATCTTTCGTTTTCAGGAGGAAAATGGGACCTGG
TACCTTGAGAAAGTGAAAAGGAAGCAGTGGGTCCTGAACCCAAGCACCTCGACTTCCCCA
AATGTGGAAAATGAAGTTTGCCGTCGGGTTTATCTCTTCACCCTTCAGCCACGAGACATT
GAGGAGTTCATGGGCTGCAATGTCCACCTGCAAACAGCACCTGACTCACTCTTTGTAACC
AAGTCCATCTGCAGCCTGCAGACCAGCGATGGCATCCGGGCGCTGGTGGGGTGGAAACTC
ACTGAGATAAAGTACAATTATCGGGACAATATGGATCTTGTGGAAATCAGAATCCTTGCA
GATGAAGAAATAGAGAAAACACTGAAGGAGAAATTCAATATAACACTGAACAAGAAATTT
GTACCTGCTAATACGAGCAAGTTTTCTCTGTTC
>Taeniopygia guttata NAT5
ATGGACATCAAGGAGTATTTTGCCAGAATTTCTTACCAGGGCTCCCCCAATAAGCCAGAC
CTGGCTACCTTGTCAGATATATTCCAGCACCACATCCAAGCTGTCCCTTATGAAAACCTC
AGCATCCACTGTGGAGAAAGAATTGAGCTGGACCTGGAAGTGATCTACCAGAAGATAGTG
AGGAACAAACGTGGGGGCTGGTGCATGGAAAACAACTACCTTCTGTCTTGGGTCCTGAAA
ACTCTTGGCTATGACATCATCCTTCTGGGAGCAAAAGTTTATATCCCTGAGCGCAAGGCC
TATCCAGATGAAATCAATCATCTGCTGCTACAAGTGGAGCTTGATGGCAAATTCTACATT
ATAGATGGGGGATTTGGGATGGCC---TACCAGATGTGGCAGCCCATGGAACTGATTTCA
GGGACAGATCAGCCTCAGACTCCTGGGATCTTCCGTTTTCAGGAGGAAAATGGGACGTGG
TATTTCGAGAAAGTGAAAAGAAAGCAGTGGGTCCTGAACCCAAGCACCTCGACTTCCCCA
AATGTGGAAAATGAAGTTTGCCATCGGATTTATCTCTTCACCCTTCAGCCACGAAACATT
GAGGAGTTCATGGGCTGCAATGTCCACCTGCAAACAGCACCTGACTCAAAGTTTGTGTTG
AAGTCCATGTGCAGCATGCAGACTGCTGATGGCATCCGGACACTGGTGGGGTGGAAACTC
ACTGAGATAAAGTACAATTATCGGGACAATATGGATCTTGTGGAAATCAGAATGCTTGCA
GAGGAAGAACTAGAGACAATACTGAAGGAGAAATTCACTATAACACTTGACAAGAAATTT
GTACCTGTTGATTTCCCCAGGTTTTTT------
>Gallus gallus NAT2       
ATGAACATTCAAGAGTATTTCTCAAGAATTTCTTTTGATGGCTCCCATAAGGATGCAGAC
TTGCAAACCTTAACAGCCATCTTCCAGCATCACATCCAGGCGATTCCTTTTGAAAACCTC
AGCATGCATTGCGGAGAGACCATTGACCTGGATTTGCAAGCTACTTACAATAAAATTGTG
AAAAAGAAACGCGGTGGATGGTGCATGGAAACAAACTACCTTTTATTTTGGGCCTTGAAA
GAAATGGGGTATGACATCTGTGTGCTTGGAGGAAATAGTTATGAGCCAGCAAAGAAGGCG
TACACTGATGAAATAAATCACATCCTACTGAAGGTTGTGATCAAGGGAAGTTCCTACATA
GTAGATGCTGGTTTTGGTGGCGGTCCCTACCAAACGTGGCTGCCAATGTTGCTGATTTCT
GGGAAGGATCAACCCCAGATTCCGGGCATCTTCCGCTTCATAGAAGACAATGGCATCTGG
TACTTGGAGAAAGTCAAGAGGAAACATTATGTTCCAGAGGGAAGCGTTCCTCTCACTGAT
ACTCCAGAAATGGGCAATATCAGAAAACTATATTCATTTACTCTGGAGCCAAAACATATA
GATGACTTCCAGGAGCTAAATGCATACCTACAGGTGGCTCCGGATACCATACTCCAGAAG
AAGTCAATCTGCAGCCTCCAGACCACTGACGGGTTTTATGCCTTAGTTGGATGGACCTTC
TCTGAGATGAAGTACAAGTACAAGGAGGATGCAGACCTGCTGCAGACCACAACCCTCACA
GATGAAGAGGTTGAGAAGACACTGAAAGACAAGTTCAACATAGTGTTAGAGAACAAACTG
ATACCAGTATA??????????????????????
>Taeniopygia guttata NAT2    
ATGAACATTCAGGAGTATTTTGGAAGAATATCTTACAACAAGCCCCATAAGGATGCAGAC
TTGCAAACCCTGACAGCCATCTTCCAGCATCACATCCAGAGCATTCCTTTCGAGAACCTC
AGCATGCACTGCGGGGAGGCCATCGAACTGGATTTGCAGTCTACTTACAATAAGATTGTG
AGAAAGAAACGTGGTGGATGGTGCCTGGAAACCACCCACCTCCTCTTCTGGGCCTTGCAA
GAATTAGGGTATGACGTCTGTATTCTGGGTGCAAACAGCTATGACCCAGCAGAGAAGGGA
TACACTGCTCAGATAAACCATATCCTGCTGAAGGTGGTGATCAAGGGAGAGTCCTACATA
GCAGATGCTGGGTTTGGTGGTGCC---TACCAGATGTGGCAGCCACTGATGCTGATTTCT
GGGAAGGACCAGCCCCAGGTTCCCGGCATTTTCCACTTCATGGAAGACGACGGCACCTGG
TACTTTGAGAAAGTCAAAAGGAAGCATTATATTCCTGAGCACAGCAAG?????CCCTCAT
ACTCCAGAACTGGGGAATATTCGAAAAATATATAGATTTACTCTCGAGCCACGGCATATA
GATGACTTCCAGGAGCTAAATGCATACCTCCAAGTGTCTCCAGATAATATCCTTCGGAAG
AAGTCAATCTGCAGTCTCCAAACCACCAGTGGGGTCCTTGCCTTAGTTGGATGGACCCTC
ACTGAGATGAAGTATAACTACACAGAGGACATGGACCTGGTGAACATCACAACCCTTACA
GATGAAGAGGTTGAGAAGACACTGAAAGATAAATTCAATATAGTACTGGAGAACAAACTT
GTACCAGTAAATGTT??????????????????
>Vicugna pacos NAT1         
ATGGACATCGAAGCGTATTTTGAAAGAATTGGTTACAAGAACCCTAGGAACAAGTTGGAC
TTGGAAACATTAACTGACATTCTTCAGCACCAGCTTCAAGCCGTTCCCTTTGAGAACCTT
AACATCCATTGTGGGGAAGTCATGGAATTGGATTTGGAGGCCATTTTTGATCAAATTGTG
AGGAGGAAAAGGGGTGGCTGGTGCCTCCAGCTCAATCAACTTCTGTACTGGGCTCTCACC
ACAGTTGGCTTTGAGACCACAATGTTAGGAGGGTATGTTTACAACAGTATAGCCAACAAA
TACAGCAAGGCCATGATTCATCTCCTGCTGAAGGTGACCATCGACGGCAGGAACTATATA
GCTGATGCTGGGTTTGGATGCTCT---TACCAGATGTGGCAGCCTCTAGAGTTAATTTCT
GGAAAGGATCAGCCTCAGGTGCCTTCTATCTTCCGCTTGACAGAAGAAGGAGGAATCTGG
TACCTGGACCAAATCAGAAGACAGCAGTACATCCCAAATCAAGAATTTCTGAATTCTGAT
CTTCTGGAAAAGAATGCATATCGGAAAATCTACTCCTTCACTCTTGAACCTCGAACAATT
GGAGATTTTGAATCTGTGAATATTTCCCTTCAGGAATCTCCAGCATCTGTGTTTACAAGC
AAGTCATTTTGTTCCTTGCAGACCCCAGAAGGGGTTCGCTGTTTAGTTGGCTTCACCCTC
ACCTACAGGATATTCAAGTATAAGGACAACATGGATTTGGTGGAGTTTAAGACACTGAAT
GAGGAAGAAATGGAAAAAGAGCTAGAAAGTTTGTTTAATATTTTCTTAGAGAAAAAGCTG
GTGCCCAAACATGGTGATATATTTTTTACCATT
>Tarsius syrichta NAT1         
????????????????????????????????????????????????????????????
????????????????????????????????????????????????????????????
???????????????????????????CTGGACTTAAAGGCCATTTTTGATCAAGTTGTG
AGAAAGAACCGAGGTGGCTGGTGTCTCCAGGTCAATTATCTTCTGTACTGGGCTTTGACC
ACAATTGGTTTTGAGACCACAATGTTGGGAGGGTATGTTTATAACACTCCAGCCAACAAA
TATAGCACTGGCATGATTCACCTTCTACTGCAGGTGACCATCAATGGCAGGAACTACATC
GTTGATGCTGGGTTTGGACGCTCC---TACCAGATGTGGCAGCCTCTGGAGTTAATTTCT
GGGAAGGATCAACCTCAGGTGCCTTGCATCTTCCGCCTGACAGAAGAGAGTGGAATCTGG
TTCCTGGATCAAATCAGAAGAGAGCAGTATGTTCCAAACCAAGACTTTCTTAATTCTGAT
CTCCTGGAAAATAAGAAATATCGAAAAATCTATTCCTTTACTCTTGAACCTCGAAGAATT
GAAGATTTTGAGTCTATGAATACATACTTGCAGGAATCTCCAGCATCTGTGTTTACAAGC
AAGTCATTTTGTTCCTTGCAGACTCCAGAAGGGGTTCACTGTTTAGTGGGCTTTACACTC
ACATACAGAAGATTCAGTTATAGAGACAATACAGATATGATTGAGTTTAGGACTCTGAAT
GAAGAGGAAATAGAAGAAGTTTTGAAAAATATATTTAATATTTCCTTGGAGAAAAAACTT
GTGCCCAAACATGGTGATCGATTTTTTACTGTT
>Tarsius syrichta NAT2       
ATGGACATTGAAGCATATTTTGAAAGAATTGGTTTTAAGAACTCTAGGAGAAAACTGGAC
TTGGACACGTTAACTGACATTCTCCAGCACCAGATCCGAGCTGTTCCTTTTGAGAACCTT
AACATGCATTGCGGGGAACCCATGGAGTTGGACTTAAAGGCCATTTTTGATCTCATTGTG
AGAAAGAACCGGGGTGGGTGGTGTCTCCAGGTCAATCAGCTTCTGCACTGGGCTCTGACC
ACAATTGGTTTTGAGACTACACTGTTGGGAGGGTATGTTTATAACACGACAGACAACAAA
TATAGCAAAACCATGGTTCACCTTGTACTGCAGGTGAACCTTGATGGTAGAAGCTATATT
GTTGATGCTGGGTTTGGAAGCTCC---TACCAAATGTGGCAACCTCTGGAGTTAATTTCT
GGAAAGGATCAGCCTCAGGTGCCTTGCATCTTCTGCTTGACAGAAGAGAGTGGAATCTGG
TACCTGGACCAAATCAGAAGAGATTCATATGTTCCAAATGAAGAATTTCTTGATTCTGAT
CTCCTGGAAAAGAATAAATATCGTAAACTCTACTCCTTTACTCTTGAACCTCGAACAATG
GAAGATTTTGAGTCTGTGAATGCATACTTGCAAGAATCTCCAACATCTCTGTTAAAAACC
ACATCCCTGTGTTCCTTGCAGACCCCAGAAGGAGTTTACTTTTTAGTGGGCCTCCACCTC
ACCTCCAGGAGATTCAGTTATAAGGATAATACGGATCTGGTAGATTTTAAGACTTTGAAT
GAGGAAGAAGTAGAAGAAGTGCTGAAAAATATATTTAATATTTCCTTGGAGAAAAAGCTT
GTGTCCATACATACTGATCGATTTTTTACTATT
>Tursiops truncatus NAT1         
ATGAACATTGAAGCATATTTTGAAAGAATTGGTTATAAGCACTATAGGAACAAGTTGGAC
TTGGAAACATTAACTGACATTCTTCAGCACCAGATCCGAGCCATTCCCTTTGAGAACCTT
AACATCCATTGTGGGGAAGCCATGGAATTGGGCTTAGAGGCCACTTTTGATCAAATTGTG
AGGAGGAACCGAGGTGGGTGGTGTCTCCAAGTCAATCATCTTCTGTACTGGGCTCTGACC
ACAATTGGTTTTGAGACCACTATATTGGGAGGGTATGTATACAACACTCCAGCAAACAAA
TATAGCAATGCCATGATTCACCTCCTGCTGAAGGTGACCATTGATGGCAGGAACTACATA
GCTGATGCTGGATTTGGACGCTCT---TACCAGATGTGGCAGCCTCTAGAGTTAATTTCT
GGGAAGGATCAGCCCCAGCTGCCTTGCACCTTCTGCTTGACAGAAGAGAGAGGAATCTGG
TACCTAGACCAAATCAGAAGAGAGCAGTATATCCCAAACCAAGAATTTCTTAATTCTGAG
CTCCTGGAAAAGAATAAATATCGGAAAATCTACTCTTTTACTCTTGAACCTCGAACAATT
GAAGACTTTGAGTCTGTGAATATATACCTTCAGGAATCTCCAGCATCTGTCTTTACAAGC
AAGTCATTTTGTTCCTTGCAGACCCCAGAAGGTGTTCACTGTTTAGTGGGCTTCACCCTC
ACCTACAGGAGATTCAATTATAAGGACAATACAGATTTGGTAGAGTTTAACACACTGAAT
GAAGAAGAAGTAAAAGAAAATCTAAAAAATATATTTAATATTTCCTTGGAGAAAAAGCTT
GTCCCCAAACATGGTGATAAATTTTTTACCATA
>Macropus eugenii NAT1         
ATGGACATCAGAGAATACTTTGCAAGGATCCATTATAATCATTCCAGTGAGAAACTGGAT
TTGGAGACTTTAACTGAAGTGATGCAACACAGTGTCCAAGCTATACCTTTTGAGAACTTG
GACATTCATTGTGGAATATCCCTAGACCTGAGCTTAGAGGCTGCGTATGACAAGATTGTG
AGGAGGAAGAGGGGTGGGTGGTGTCTAGAAGTTAATCACCTTCTCTTTTGGGTCTTGACC
ACAATGGGCTATGAAACTACAATTTTAGGGGGAGATGTTTACAGCACCTTAAGGAAGCGG
TATAGCCCT---ATGATTCACCTGCTCCTAAAAGTCACAATAGGTGAGACAGCCTATATA
GTGGATGGTGCGTTTGGCAGGTCT---TATCAAATATGGCAGCCAATGGAACTGGTTTCT
GGAAAGGATCAACCTCAGACTCCATGCATCTTCCGCTTGAAAGAAGACAATGGAATCTGG
TACTTGGACCAAATAAGACGGAAACAATTCATTCCAAACCCAGAATTTCAGAACTCTGAT
CTCTTGGAAAAAGATGAATTACGCCATATCTACTCTTTTACTCTCCAGCCACGAACAGTA
GAAGAATTTGAATCTACAAATATCTTCCTTCAGACTTCTCCTAAGTCTGTGTTTACAGGC
CAGTCTTTCTGTTCTCTGCAAACAGAAGATGGAGTTTACTGTTTAGTTGGCTGGACTCTT
ACTCACAGAAAATTCAATTACAAGGAAAACATGGATTTGGTGGAGTTTAAGATTCTGGAA
CATGAAGAGATTGAGAAGATTCTGAAGGATATATTCAATATCTCCCTAGAGAAAAAGCTT
GTCCCAAAACAGGGTGGCAAACTTTTTACGATT
>Pteropus vampyrus NAT1        
ATGGACATTGAAGCTTATTTTGAAAGAATTGGTTATAAGAACTCCGGGAACAAACCGGAC
TTGGAAACATTAACTGACATTTTTGAGCACCATATCCGAGCCATTCCTTTAGAGAACCTT
AACCTCCATTGTGGGAAATCCATGGAAATCGGCTTGGAGGCCACTTTTGATAAACTCGTG
AGGAAGAATCAGGGTGGGGTTTGTCTCCACAACAATCAGCTTCTGTATTGGGCTCTGACC
ACAATTGGTTTTGAGACAACAATGCTGGGAAGCTATATGTACATCACTCCAGCCAAAAAA
TACAGCAATTCTATGATTCACCTTCTGCTGATGGTGGCTATCGATGGCAAGAACTACATA
GTTGATGTTGGGCTTGGACGCTCT---TGTCAGATGTGGCAGCCTCTGGAGTTAATTTCT
GGTAAGGATCAGCCTCAGGTGCCTTCCATCTTCCGCTTGACAGAAGAGGGAGAATATTGG
TATCTGGACCAAATCAGAAGAGAACAACACACTGCAAACCAAGAATTTCTTCATTCTGTC
TTCCTGGATAAGAATACATACCGAAAAATCTACTCGTTCACTCTTACACCTCGAACAATT
GACGACTTTAAATTTGTTCTTGAATTCCTTCAGATGTCTAAAGCATCTGTGTTTACAAAC
AAGTCATTTTGTTCCTTGCAGACCCTAGATGGGGTTTACTGTTTAGTGGGCTTCACCCTC
ATCTATAGGAAATTCAATTATAAAGACAATATGGATTTGGTGGAGTTTAAGATGCTGAAT
GAGGAAGAAATAGAAAAAGAGCTGAAAAATATATTTGGTATCTCCTTAGAGGGAAAGCTT
GTGCCCAAACATGATGATGGATTTTTGGACATT
>Pteropus vampyrus NAT2        
ATGGACATTGAAGCTTATTTTGAAAGAATTGGTTATAAGAACTCCGGGAACAAACCGGAC
TTGGAAACATTAACTGACATTTTTGAGCACCATATCCGAGCCATTCCTTTAGAGAACCTT
AACCTCCATTGTGGGAAATCCCTGGAATTCGGCTTGGAGGCCACTTTTGATAAACTCGTG
AGGAAGAATCAGGGTGGGTTGTGTATCCACAACAATCATCTTCTGTATTGGGCTCTGACC
ACAATTGGTTTTGAGACAACAATGCTGGGAAGCTATATTTACATCATTCAAGCCAAAAAA
TACAGCAATTCTATGATTCACCCTCTGCTGATGGTGGCTATCGATGGCAAGAACTACATA
GTCGATGCTGGGCTTGGACGCTTT---TGTCAGATATGGCAGCCTCTGGAGTTAATTTCT
GGTAAGGATCAGCCTCAGGTGCCTTCCATCTTCCGCTTGACAGAAGAGGGAGAATATTGG
TACCTGGACCAAATCAGAAGAGAACAACACACTGCAAACCAAGAATTTCTTCATTCTGAC
CTCCTGGATAAGAATACATACCGAAAAATCTACTCGTTCACTCTTACACCTCGAACAATT
GACGACTTTAAATTTGTTCTTGAATTCTATCTGACGTCTGAAACATCTGTATTTAAAAAG
AATTCATTTTGTTCCTTGCAGACCCCAGATGGGGTTTACTGTTTACTGGGCTTCACCCTC
ATCTATAGGAAATTCAATTATAAAGACAATATGGATTTGGTGGAGTTTAAGATGCTGAAT
GAGGAAGAAATAGAAAAAGAGATGAAAAATATATTTGGTATCTCCTTAGAGGGAAAGCTT
GTGCCCAAACATGATGATCAATTTTTGGACATT
>Pteropus vampyrus NAT3        
ATGGACATTGAAGCTTATTTTGAAAGAATTGGTTATAAGAACTCCGGGAACAAACCGGAC
TTGGAAACATTAACTGACATTTTTGAGCACCATATCCAAGCCATTCCTTTCGAGAACCTT
AACCTCCATTGTGGGAAATCCATGGAAATCGGCTTGGAGGCCTCTTTTGATAAACTCGTG
AGGAAGAATCAGGGTGGGTTGTGTATCCACAACAATCATCTTCTGTATTGGGCTCTGACC
ACAATTGGTTTTGAGACAACAATGCTGGGAAGCTATATTTACATCATTCAAGCCAAAAAA
TACAGCAATTCTATGATTCACCTTCTGCTGATGGTGGCTATCGATGGCAAGAACTACATA
GTCGATGCTGGGCTTGGACGCTTT---TGTCAGATATGGCAGCCTCTGGAGTTAATTTCT
GGTAAGGATCAGCCTCAGGTGCCTTCCATCTTCCGCTTGACAGAAGAGGGAGAATATTGG
TACCTGGACCAAATCAGAAGAGAACAACACACTGCAAACCAAGAATTTCTTCATTCTGAC
ATCCTGGATAAGAATACATACCGAAAAATCTACTCGTTCACTCTTACACCTCGAACAATT
GATGACTTTAAAATTGTTGCTGAATTTTATCTGAGGTCTGAAACATCTATATTTAAAAAG
AATTCATTTTGTTCCTTGCAGACCCCAGATGGGGTTTACTATTTACTGGGCTTCACCCTC
ATCTATAGGAAATTCAATTATAAAGACAATATGGATTTGGTGGAGTTTAAGATGCTGAAT
GAGGAAGAAATAGAAAAAGAGCTGAAAAATATATTTGGTATCTCCTTAGAGGGAAAGCTT
GTGCCCAAACAAGGTGGTCGATTTTTGGACATT
>Dipodomys ordii NAT1       
ATGGATATTGAATCATATTTTGAAAGAATTGGTTATAAGAACTCTGGGAAGAAACTGGAC
TTGGAGACATTAACAGAAATTCTTCAACATCAGATCCGAGCCATTCCCTATGAAAATCTG
CACATGCATTGTGGAGAGTCTATGGATATGGCCTTGGAAGCCATTTTTGATCAAATT???
????????????????????????????????AAATCAGCTTCTCTGCTGGGTTCTAACC
ACAATGGGTTTTGAGACCACAATGTTGGGAGGATATGTTTATATTCCTCCAGCCAAAAAG
TATGGCAGTGACATGACTCACCTTCTACTACGGGTGAGCATCAATGGCAAGGATTACATT
GTTGATGCAGGATTTGGAAGTTCC---TACCAGATATGGGAGCCCTTGGAATTAATTTCT
GGAAAGGATCAGCCTCAAGTGCCTTCTGTTTTTCAATTGACAGAAGAAAAGGGCATCTGG
TACCTGGATCAAATCAGAAGAGAACAGTATGTTCCAGACCAAGAATTTATGAATTCTGAA
ATCCTTGAGAAGAATAAATATAGAAAAGTCTTCTCCTTTACTCTTGAGCCTCGAAAAATT
GAAGATTTTAAGTCTGCAAGTATGTACCTTCAGACATCTCCAACATCTCTGTTCGTAAAC
ACAACATACTGTACTGTGCAGACCGCAGATGGGACTTACTGCTTAATGGGATTCCTCCTG
GCCCATCGGAAATTCAGCTACAAGGACAATGTAGATCTGGTAGAGTTTAAGACTTTGAAA
GAGGAAGAAATAGAAGAAGTACTGAAAACCATATTTGGTATTTCCTTGGAAATAAAGTAT
GTGCCCAAACATGGTGATAAATTTTTTACTATT
>Ailuropoda melanoleuca NAT1
ATGGACATTGAAGCATATTTTGAAAGAATTGGTTATAGGAACTCTAGGAAGAAATTGGAC
TTGGAAACATTAACTGACATTCTTCAGCACCAGATCAGAGCCATTCCCTTTGAGAACCTT
AACATACATTGTGGGGAAGCCATGGAATTGGGCTTGGAAGTGATTTTTGATCAAATTGTG
AGAAAGAACCGTGGTGGGTGGTGTCTCCAGGTCAATCATCTTCTGTACTGGGCTCTGACC
ACAATCGGTTTTGAGACCACAATGTTGGGAGGGTATGTTTACAGTACTCCAGCCAACAAA
TATAGCAAAGCTATGATCCACCTTCTTCTAAAGGTGACTACTGATGGCAGGAATTACATA
GTGGATGCTGGGTTTGGACGTTCT---TACCAAATGTGGCAGCCTCTGGAGTTAATTTCT
GGGCAGGATCAACCACAGGTGCCTTGCATCTTCCACTTGACAGAAGACAAAGGAATCTGG
TACTTGGACCAAATCAGAAGACAGCAGTACATTCCAAACCAAGAATTTCTTAATTCTGAT
CTCCTGGAAAAGAACAAATACCGAAAAATATACTCCTTTACTCTTGAACCTCGAACAATT
GAAGATTTTGAGTCTGTGAATACATACCTTCAGATATCTCCAACATCTGTGTTTACAAGC
AAGTCATTCTGTTCCTTGCAGACCTCTGAAGGGGTTCACTGTTTAGTGGGCTGCACCCTT
ACCTATAGGAAATTCAATTTTAAGGGCAATATGGATTTGATAGAGTTTAAGATACTGAAT
GAGGAAGAAGTAGAAAAAAATCTGAAAAATATATTTAATATTTCCTTGGAAAGAAAGCTT
GTTCCCAAACATGGTGATCAATTTTTTACCATT
>Gorilla gorilla NAT1 
ATGGACATTGAAGCATATCTTGAAAGAATTGGCTATAAGAAGTCTAGGAACAAATTGGAC
TTGGAAACATTAACTGACATTCTTCAACACCAGATCCGAGCTGTTCCCTTTGAGAACCTT
AACATCCATTGTGGGGAAGCCATGGACTTAGGCTTAGAGGCCATTTTTGATCAAGTTGTG
AGAAGAAATCGGGGTGGATGGTGTCTCCAGGTCAATCATCTTCTGTACTGGGCTCTGACC
ACTATTGGTTTTCAGACCACGATGCTGGGAGGGTATGTTTACAGCACTCCAGCCAAAAAA
TACAGCACTGGCATGATTCACCTTCTCCTGCAGGTGACCATTGATGGCAGGAACTACATT
GTCGATGCTGGGTTTGGACGCTCA---TACCAGATGTGGCAGCCTCTGGAGTTAATTTCT
GGGAAGGATCAGCCTCAGGTTCCTTGTATCTTCTGTTTGACGGAAGAGAATGGATTCTGG
TATCTAGACCAAATCAGAAGGGAACAGTACATTCCAAATGAAGAATTTCTTCATTCTGAT
CTCCTAGAAGACAGCAAATACCGAAAAATCTACTCCTTTACTCTTGAGCCTCGAACAATT
GAAGATTTTGAGTCTATGAATACATACCTGCAGACATCTCCAGCATCTGTGTTTACTAGT
AAATCATTTTGTTCCTTGCAGACCCCAGATGGGGTTCACTGTTTGGTGGGCTTCACCCTC
ACCCATAGGAGATTCAATTATAAGGACAATACAGATCTAATAGAGTTCAAGACTCTGAGT
GAGGAAGAAATAGAAAAAGTGCTGAAAAATATATTTAATATTTCCTTGGAGAGAAAGCTT
GTGCCCAAACATGGTGATAGATTTTTTACTATT
>Gorilla gorilla NAT2 
ATGGACATTGAAGCATATTTTGAAAGAATTGGCTATAAGAACTCTAGGAACAAATTGGAC
TTGGAAACATTAACTGACATTCTTGAGCACCAGATCCGGGCTGTTCCCTTTGAGAACCTT
AACATGCATTGTGGGCAAGCCATGGAGTTGGGCTTAGAGGCTATTTTTGATCACATTGTA
AGAAGAAACCGGGGTGGGTGGTGTCTCCAGGTCAATCAACTTCTGTACTGGGCTCTGACC
ACAATCGGTTTTCAGACCACAATGTTAGGAGGGTATTTTTACATCCCTCCAGCTAACAAA
TACAGCACTGGCATGGTTCACCTTCTCCTGCAGGTGACCATTGAAGGCAGGAATTACATT
GTCGATGCTGGGTCTGGAAGCTCC---TCCCAGATGTGGCAGCCTCTAGAGTTAATTTCT
GGGAAGGATCAGCCTCAGGTGCCTTCCATTTTCCGCTTGACAGAAGAGAGAGGAATCTGG
TACCTGGACCAAATCAGGAGAGAGCAGTATATTCCAAACAAAGAATTTCTTAATTCTCAT
CTCCTGCCAAAGAAGAAACACCAAAAAATATACTTCTTTACGCTTGAACCTCGAACGGTT
GAAGATTTTGAGTCTATGAATACATACCTGCAGACGTCTCCAACATCTTCATTTATAACC
ACATCACTTTGTTCCTTGCAGACCCCAGAAGGGGTTTACTGTTTGGTGGGCTTCATCCTC
ACCTATAGAAAATTCAATTATAAAGACAATACAGATCTGGTCGAGTTTAAAACTCTGACT
GAGGAAGAGGTTGAAGAAGTGCTGAAAAATATATTTAAGATTTCCTTGGGGAGAAAGCTC
GTGCCCAAACCTGGTGATGGATCCCTTACTATT
>Papio hamadryas NAT2
ATGGACATTGAAGCATATTTTGAAAGAATTGGCTATAAGAACTCTAGGAACAAGCTGGAC
TTAGAAACATTAACTGACATTCTTGAGCACCAGATCCGAGCTGTTCCCTTTGAGAACCTT
AACATGCATTGTGGGGAAGCTATGGAGTTGAGCTTAGAGACTATTTTTGATCACATTGTA
AGAAGAAACCGGGGTGGGTGGTGTCTCCAGGTCAATCAACTTCTGTACTGGGCTCTGACC
ACAATCGGTTTTCAGACCACAATGTTAGGAGGGTATGTTTACATCCCTGCAGCTAACAAA
TACAGCACTGGCATGATTCACCTTCTCCTGCAGGTAACCATTGATGGCAGGAACTACATT
GCTGATGCTGGGTTTGGAAGCTCC---TCCCAGATGTGGCAGCCTCTGGAATTAATTTCT
GGGAAGGATCAGCCTCAGATGCCTTCCATTTTCCGCTTGACAGAAGAGAAAGGAATCTGG
TACCTGGACCAAATCAGAAGAGAGCAGTATATTCCAAACACAGAATTTCTTAATTCTGAT
CTCCTGCCAAAGACGACACACCAAAAAGTGTACTCTTTTACGCTTGAACCTCGAAAAATT
GAAGATTTTGAGTCTATGAATACATACCTGCAAACGTCTCCAACATCTGCATTTACAACC
ACATCATTTTGTTCCTTGCAGACCCCAGAAGGGGTTCGCTGTTTGGTGGGCTTCACCCTC
ACCTATAGAATATTCAGTTATAAAGACAATACAGATCTGATCGAGTTTAAAACTCTGATT
GAGGAAGAAGTTGAAGAAGTGCTGAAAAATATATTTAAGATTTCCTTGGGGAGAAAGCTC
GTGCCCAAACCTGGTAATGGATCCTTCACTATT
>Papio Hamadryas NAT1
ATGGACATTGAAGCATATCTTGAAAGAATTGGCTATAAGAAGTCCAGAAACAAATTGGAC
TTGGAAACATTAACTGACATTCTTCAGCACCAGATCCGAGCTGTTCCCTTTGAGAACCTT
AACATCCATTGTGGGGAAGCCATGGACTTAGGCTTAGAGGCCATTTTTGATCAAGTTGTG
AGAAGAAATCGGGGTGGGTGGTGTCTCCAGGTCAATCATCTTCTGTACTGGGCTCTGACC
ACTATGGGTTTTGAGACCACGATGTTGGGAGGGTATGTTTACAGCACTCCAGCCAAAAAG
TACAGCACTGGCATGATTCACCTTCTCCTGCAGGTGACCATTGATGGCAGGAACTACATT
GTCGATGCTGGGTTTGGACGCTCA---TACCAGATGTGGCAGCCTCTGGAGTTAATTTCT
GGGAAGGATCAACCTCAGGTGCCTTGCATCTTCCGCTTGACGGAAGAGAATGGATTCTGG
TATCTAGACCAAATCAGAAGAGACCAGTACATTCCAAATAAAGAATTTCTTAATTCTGAT
CTCCTAGAAGACAGCAAATACCGAAAAATCTACTCCTTTACTCTTGAGCCTCGAACAATT
GAAGATTTTGAGTCTATGAATACATACCTGCAGACTTCTCCAGCATCTGTGTTTACTAGC
AAATCATTTTGTTCTTTGCAGACCCCAGATGGGGTTCACTGTTTAGTGGGCTGCACCCTC
ACCTATAGGAGATTCAATTACAAGGACAATACAGATCTGATAGAGTTCAAGACTCTGAAT
GAGGAAGAAATAGAAAAAGTGCTGAAAAATATATTTAATGTTTCCTTGGAGAGAAAGCTT
ATACCCAAACATGGTGATAGATTTTTTACTATT
>Meleagris gallopavo NAT1     
ATGAATCTTGAAGAGTATTTTGCAAGAACTGGGTATAAAGGTTCCCTTGAAAATCAAGAC
TTGGAAACCTTAACTGATATATTCCAGCACCACATCCGTGCTGTTCCATTTGAAAACCTC
AGCATCCATTGTGGGGAGAAAATTACTTTGGAGCTGGAGCATGTTTATAACAAAATTGTG
CACAAGAAGCGTGGTGGTTGGTGCATGGAAAATAACCAGCTGTTAGGTTGGGTCCTGAAA
TGTCTGGGATATGACACCAGCTTTTTGGGAGCATACGTGTTCAACCCACATGAAAACGCA
TATGCCACCATCATGACCCATCTCCTAGTGAAGGTAGTTATTGAGGGAAAAGCCTACATT
GTTGATGCAGGCTTTGGTGTATCC---TACCAAATGTGGCAACCAATGGAGCTTGTATCA
GGGAAAGACCAGCCCCAGGCTCCTGGTATCTTTCGTTTCACAGAAAAGAATGCCATCTGG
TACCTCGAGAAAATGAGAAGGAAACAATATATCCCCAACCAAAATTTCTCTAATTCTGAT
CTTCTAGAGAAAAAAGACTGTCGGAAAGTGTATATGTTCAGTCTGGAACCACGGACAGTG
GAAGATTTCTGCTTTCAGTGCACGTACCTTCAGACGTCTCCAGATTCCCTCTTTACAAAG
AAGTCCATCTGCACCCTTCAGACCACTGATGGCTTTCGAGCGCTCATTGGGTGGACGCTC
ACTGAGACCAAATACAATTACAAGGAAAACATGGATCTGGTAGAATTTATAACCCTTAAG
GATGAAGAGGTGGAGAAGACACTGAAAGATAAATTCAACATCACCCTAGAGAGAAAGCTT
GTCCCAATTAACATCAAAGGATTTTATACAATC
>Meleagris gallopavo NAT3    
ATGGACATCAAGGAATATTTTGCCAGAATTTCTTACCGAGGCTCCCATGATAAACCAGAC
CTGGAAACCCTGACGGAAATATTCCAGCACCACATCCGAGCAGTTCCTTTTGAGAACCTC
AGCATTCACTGTGGGGAAAGCATCGAGCTGGATCTAGCAGCCACTTACAACAAGATAGTG
AGGAAGAAACGTGGGGGCTGGTGCATGGAGAACAACCACCTCTTATCTTGGGCCCTGAAA
ACCCTAGGGTACAACGTCGCCCTTCTGGGAGCAAAAGTTTATGTCCCAGAGCATGATGCG
TATGCTGATGACATTGATCATCTGCTGCTAAAAGTGGTGCTTCATGACAAATCCTACATT
GTGGATGGTGGTTTTGGGATGGCC---TACCAGCTATGGCAGCCGATGGAGCTGATTTCA
GGGAAGGACCAGCCTCAGACACCCGGCATCTTCCGCTTCCTAGAAGAGAATGGGACCTGG
TACCTTGAGAAGGTGAAAAGGAAGCAGTATGTTCCCAACCACAGCAACACTGCTCCTCAT
AACGTGGACAAAGAAGTTTGCCGTCGAGTTTATCTCTTCACCCTCCAGCCACTAGACATC
GAGGAGTTTAGAGCCAGAAATCTGCACCTGCAGACTGCCCCAGACTCACTTTTTGTTACA
AAGTCCATCTGCAGCCTGCAGACAGCTGATGGAGTCCGGGCACTCGTTGGGTGGAAACTT
ACTGAGATAAAGTACAATTATAAGGATAACATGGATCTGGTGGAAATCAGAATTCTTGCA
GATGAAGAAATGGAAAAAACATTGAAGGAGAAATTCAATATAATATTAGATAAGAAATTT
GTACCCATCAATACAAGCAGGCTGTCTCTGTTT
>Meleagris gallopavo NAT2    
ATGAACATTCAAGAGTATTTCTCAAGAATTTCTTTTGATGGCTCCCATAAGGATGCAGAC
TTGCAAACCTTAACAGCCATCTTCCAGTGTCACATCCAGGCGATTCCTTTTGAAAACCTC
AGCATGCACTGCGGAGAGACCATTGACCTGGATTTGCAATCTACTTACGATAAAATAGTG
AAAAAGAAACGTGGTGGATGGTGCATGGAAACAAACTACCTTTTATTTTGGGCTTTGAAA
GAAATGGGGTATGAAGTCTGTGTGCTTGGAGGAAACAGTTATGACCCAGCAAAGAGGGCA
TACATTGATCAAATAAATCACATCCTACTGAAAGTTGTGATCAAGGGAAGTTCCTACATA
GTAGATGCTGGTTTTGGTGGTGGTCCCTACCAAACATGGCTGCCAATGTTGCTGATTTCT
GGGAAGGATCAACCCCAGATTCCTGGCATCTTCCGCTTCACAGAAGACAATGGCATCTGG
TACTTGGAGAAAGTCAAGAGGAAACATTATGTTCCAGAGGGAAGTGTTCCTCTCTCTGAT
ACTCCAGAAATGGGCAATATCAGAAAACTATATTCATTCACTCTTGAGCCAAAACATATA
GATGACTTCCAGGAGCTAAACACATACCTACAAGTGTCTCCGGATACCATACTTCAGAAG
AAGTCAATCTGCAGCCTCCAGACCACTGAAGGGTTTTATGCCTTAGTTGGATGGACCTTC
TCTGAGATGAAGTACAAGTACAAGGAGGACACAGACCTGCTGCAGACCACAACCCTCACA
GATGAAGAGATCGCTAAGACACTGAAAGAAAAATTCAACATAGTGTTAGAGAACAAATTG
ATACCAGTAAATGTTCGTGGCTTGCCACC----
