# Supplementary material for: Rapid birth-and-death evolution of the xenobiotic metabolizing NAT gene family in vertebrates with evidence of adaptive selection
Source: BMC Evol Biol. 2013 Mar 7;13:62. doi: 10.1186/1471-2148-13-62 (PMC3601968; doi:10.1186/1471-2148-13-62)
Supplement: Additional file 5 — Alignment result for the set of 58 primate NAT nucleotide sequences. [file 1471-2148-13-62-S5.txt]

>Otolemur garnettii NAT1
ATGGACATTGAAGCATATTTTGAAAGAATTGGTTATAAGAACTCTAGGAAGAAATTGGAC
TTGGAAACATTAACTGAGATTCTTCAGCAC-CAGATCCGAGCCATTCCCTTTGAGAACCT
TAACATACATTGTGGGGAACCCATGGAGTTGGGCTTACAGGCCATTTTTG---ATCAAAT
TGTGAGAAGGAACC-GTGGAGGGTGGTGTCTACAGGTCAATCATCTTCTGTATTGGGCTC
TGAGCACAATGGGTTTTGAGACCACAGTATTGGGGGGGTATGTTTACAACACCCCAGCCA
AAAAATATA--GCAGTGGCATGATTCACCTTCTACTGCAGGTGACCATTGATGGTAGGAA
ATACATTGCTGATGCTGGGTTTGGACGCTCCTATCAGATGTGGGAGCCTCTGGAGTTAAT
TTCTGGGCAAGATCAGCCTCAGGTACCTTGTGTCTTCCGTTTGACAGAAGAGGATGGAAT
CTGGCACCTGGACCAGATCAGGAGAGAGCAGTATGTTCCCAATAATGAATATCTTAATTC
TGAT---CTCCTGGAAAAGAATACATACCGAAAAC----------TCTACTCCTTTACTC
TTGAACCTCGAACAATTGCAGATTTTGAGTCTGTGAATATTTACCTGCAGGAATCTCCAT
CATCTGTGTTTGCTGGCACATCACTTTGTTCCTTGCAGACCCCAGAAGGAGTCCACTGTT
TAGTGGGCTTCACCCTCTCCTATAGGAGATTCAATTATAAGGACAATGTAGATCTGGTAG
AGTTTAAGACTTTGGATGAGGAAGAAATAGAAGAAATGCTTAAAAACATATTTAATGTTT
CTTTGGAGAAAAAGCTTGTGCCCAAACATGGTGAT???????????????
>Microcebus murinus NAT1
ATGGACATTGAAGCATATTTTGAAAGAATTGGTTATAAGAACTCTAGGAAGAACTTGGAC
TTAAAAACACTAACTGACATTCTTCAGCAC-CACATCCGGGCCATTCCCTTTGAGAACCT
TAACATACATTGTGGGGAAGCCATGGAGTTGGGCTTACAGGCCATTTTTG---ATCAAGT
TGTGAGAAAGAACC-GGGGTGGGTGGTGTCTCCAGGTCAATCAACTTCTGTACTGGGCTC
TGTGCACAATTGGTTTTGAGACCACGATTTTGGGAGGGTATGTTTACATAACTGCAGCTG
ACAAATACA--GCAGTAACATGATTCACCTTGTACTGCAGGTGACCATTGGTAGCAGGAA
GTACATTGTTGATGCTGGGTTTGGACGCTCCTACCAGATGTGGCAGCCTCTGGAGTTAAT
TTCTGGGCAGGATCAGCCTCAGGTGCCTTGCATCTTCCGCTTGAGAGAAGAGAGTGGCAT
CTGGTACCTGGACCAAATCAGAAGAGAGCAGTACATTCCAAACAGAGAATTTCTTAATTC
TGAT---CTCCTGGAAAACAATAAATACCAAAAAA----------TGTACTCATTTACTC
TTGAACCTCGAACAATTGAAGATTTTCAGGCTATGAATACATACTTGCAGGAATCTTCAA
CGTCTGTGCTTACAAGCAAATCATTTTGTTCTTTACAGACCACAGAAGGGGTTCACTGTT
TAGTGGGCTGGACCTTCACCTCCAGAATATTCAATTATAAGGACAATAAAGATCTGGTAG
AGTTTAAGACTCTGGATGAAGGAGAAATAGAAGAAGTGCTGGAAAATATATTTAATATTT
CTCTGGAGAAAAAGCTTGTGCCCAAACATGGTGATCGATCTCTTACCATT
>Microcebus murinus NAT2
ATGGACATTGAAGCATATTTTGAAAGAATTGGTTATAAGAACTCTAGGAAGAACTTGGAC
TTGGAAACACTAACTGACATTCTTCAGCAC-CACATCCGGGCCGTTCCCTTTGAGAACCT
TAACATACATTGTGGGGAAACCATGGAGTTCGGCTTACAGGCCATTTTTG---ATCAAGT
TGTGAGAAAGAACC-GGGGTGGGTGGTGTCTCCAGGTCAATCAACTTCTGTACTGGGCTC
TGCGCACAATCGGTTTTGAGACCACCACGTTTGGAGGGTATGTTTACATACCTGAAATCG
ACCAATACA--GCAGTAACATGATTCACCTTGTACTGCAGGTGACCATTGGTAGCAAGAA
GTACATTGTTGATGCTGGGTTTGGATTCTCCTTCCAGATGTGGCAGCCTCTGGAGTTGAT
TTCTGGGCAGGATCAGCCTCAGGTGCCTTGCATCTTCCGCTTGAGAGAAGAGAGTGGCAC
CTGGTACCTGGACCAAATCAGAAGAGAGCAGCACGTTCCAAATGAAGAATTTCTTAATTC
TGAA---CTCCTGGAAAAGAACAAATACCGGAAAA----------TGTACTCTTTTACTC
TCGAACCTCAAGCGATTGAAAATTTTGAGCCTGTGAATACGTACATGCAGGAATCTCCAA
CATCCGTGTTTAAAACCACATCGCTGTGTTCCCTGCAGACCCCAGAAGGGGTTCACGGTT
TGGTGGGCTTCACCCTCATCTCCAAGAGATTCAATTATAAGGACAATATAGATCTGGTAG
ACATTAAGACTCTGGATGAGAAAGAAGTAGAAGAAGTGCTGAAAAATATATTTAATATTT
CCCTGGAGAGAAAATTTGTGCCCAAACATGGTGGTCTATTTATCAATATT
>Macaca mulatta NAT1  
ATGGACATTGAAGCATATCTTGAAAGAATTGGCTATAAGAAGTCCAGAAACAAATTGGAC
TTGGAAACATTAACTGACATTCTTGAGCAC-CAGATCCGAGCTGTTCCCTTTGAGAACCT
TAACATCCATTGTGGGGAAGCCATGGACTTAGGCTTAGAGGCCATTTTTG---ATCAAGT
CGTGAGAAGAAATC-GGGGTGGGTGGTGTCTCCAGGTCAATCATCTTCTGTACTGGGCTC
TGACCACTATGGGTTTTGAGACCACGATGTTGGGAGGGTATGTTTACAACACTCCAGCCA
AAAAGTACA--GCACTGGCATGATTCATCTTCTCCTGCAGGTGACCATTGACGGCAGGAA
CTACATTGTCGATGCTGGGTTTGGACGCTCATACCAGATGTGGCAGCCTCTGGAGTTAAT
TTCTGGGAAGGATCAACCTCAGGTGCCTTGCATCTTCCGCTTGACGGAAGAGAATGGATT
CTGGTATCTAGACCAAATCAGAAGAGACCAGTACATTCCAAATAAAGAATTTCTTAATTC
TGAT---CTTCTAGAAGACAGCAAATACCGAAAAA----------TCTACTCCTTTACTC
TTGAGCCTCGAACAATTGAAGATTTTGAGTCTATGAATACATACCTGCAGACTTCTCCAG
CATCTGTGTTTACTAGCAAATCATTTTGTTCCTTGCAGACCCCAGATGGGGTTCACTGTT
TAGTGGGCTGCACCCTCACCTATAGGAGATTCAATTACAAGGACAATACAGATCTGATAG
AGTTCAAGACTCTGAATGAGGAAGAAATAGAAAAAGTGCTGAAAAATATATTTAATATTT
CCTTGGAGAGAAAGCTTATGCCCAAACATGGTGATAGATTTTTTACTATT
>Macaca mulatta NAT2  
ATGGACATTGAAGCATATTTTGAAAGAATTGGCTATAAGAACTCTAGGAACAAGCTGGAC
TTGGAAACATTAACTGACATTCTTGAGCAC-CAGATCCGAGCTGTTCCCTTTGAGAACCT
TAACATGCATTGTGGGGAAGCTATGGAGTTGGGCTTAGAGACTATTTTTG---ATCACAT
TGTAAGAAGAAACC-GGGGTGGGTGGTGTCTCCAGGTCAATCAACTTCTGTACTGGGCTC
TGACCACAATCGGTTTTCAGACCACAATGTTAGGAGGGTATGTTTACATCCCTGCAGCTA
ACAAATACA--GCACTGGCATGATTCACCTTCTCCTGCAGGTAACCATTGATGGCAGGAA
CTACATTGCTGATGCTGGCTTTGGAAGCTCCTCCCAGATGTGGCAGCCTCTGGAATTAAT
TTCTGGGAAGGATCAGCCTCAGATGCCTTCCATTTTCCGCTTGACAGAACAGAAAGGAAT
CTGGTACCTGGACCAAATCAGAAGAGAGCAGTATATTCCAAACACAGAATTTCTTAATTC
TGAT---CTCCTGCCAAAGACGACACACCAAAAAG----------TGTACTCTTTTACGC
TTGAACCTCGAAAAATTGAAGATTTTGAGTCTATGAATACATACCTGCAAACGTCTCCAA
CATCTGCATTTACAACCACATCATTTTGTTCCTTGCAGACCCCAGAAGGGGTTCACTGTT
TGGTGGGCTTCACCCTCACCTATAGAATATTCAATTATAAAGACAATACAGATCTGATCG
AGTTTAAAACTCTGATTGAGGAAGAAGTTGAAGAAGTGCTGAAAAATATATTTAAGATTT
CCTTGGGGAGAAAGCTCGTGCCCAAACCTGGTAATGGATCCTTCACTATT
>Macaca sylvanus NAT1   
ATGGACATTGAAGCATATCTTGAAAGAATTGGCTATAAGAAGTCCAGAAACAAATTGGAC
TTGGAAACATTAACTGACATTCTTGAGCAC-CAGATCCGAGCTGTTCCCTTTGAGAACCT
TAACATCCATTGTGGGGAAGCCATGGACTTAGGCTTAGAGGCCATTTTTG---ATCAAGT
CGTGAGAAGAAATC-GGGGTGGGTGGTGTCTCCAGGTCAATCATCTTCTGTACTGGGCTC
TGACCACTATGGGTTTTGAGACCACGATGTTGGGAGGGTATGTTTACAACACTCCAGCCA
AAAAGTACA--GCACTGGCATGATTCACCTTCTCCTGCAGGTGACCATTGACGGCAGGAA
CTACATTGTCGATGCTGGGTTTGGACGCTCATACCAGATGTGGCAGCCTCTGGAGTTAAT
TTCTGGGAAGGATCAACCTCAGGTGCCTTGCATCTTCCGCTTGACGGAAGAGAATGGATT
CTGGTATCTAGACCAAATCAGAAGAGACCAGTACATTCCAAATAAAGAATTTCTTAATTC
TGAT---CTCCTAGAAGACAGCAAATACCGAAAAA----------TCTACTGCTTTACTC
TTGAGCCTCGAACAATTGAAGATTTTGAGTCTATGAATACATACCTGCAGACTTCTCCAG
CATCTGTGTTTACTAGCAAATCATTTTGTTCCTTGCAGACCCCAGATGGGGTTCACTGTT
TAGTGGGCTGCACCCTCACCTATAGGAGATTCAATTACAAGGACAATACAGATCTGATAG
AGTTCAAGACTCTGAATGAGGAAGAAATAGAAAAAGTGCTGAAAAATATATTTAATATTT
CCTTGGAGAGAAAGCTTATGCCCAAACATGGTGATAGATTTTTTACTATT
>Macaca sylvanus NAT2   
ATGGACATTGAAGCATATTTTGAAAGAATTGGCTATAAGAACTCTAGGAACAAGCTGGAC
TTGGAAACATTAACTGACATTCTTGAGCAC-CAGATCCGAGCTGTTCCCTTTGAGAACCT
TAACATGCATTGTGGGGAAGCTATGGAGTTGGGCTTAGAGACTATTTTTG---ATCACAT
TGTAAGAAGAAACC-GGGGTGGGTGGTGTCTCCAGGTCAATCAACTTCTGTACTGGGCTC
TGACCACAATCGGTTTTCAGACCACAATGTTAGGAGGGTATGTTTACATCCCTGCAGCTA
ACAAATACA--GCACTGGCATGATTCACCTTCTCCTGCAGGTAACCATTGATGGCAGGAA
CTACATTGCTGATGCTGGGTTTGGAAGCTCCTCCCAGATGTGGCAGCCTCTGGAATTAAT
TTCTGGGAAGGATCAGCCTCAGATGCCTTCCATTTTCCGCTTGACAGAAGAGAAAGGAAT
CTGGTACCTGGACCAAATCAGAAGAGAGCAGTATATTCCAAACACAGAATTTCTTAATTC
TGAT---CTCCTGCCAAAGACGACACACCAAAAAG----------TGTACTCTTTTACGC
TTGAACCTCGAAAAATTGAAGATTTTGAGTCTATGAATACATACCTGCAAACGTCTCCAA
CATCTGCATTTACAACCACATCATTTTGTTCCTTGCAGACCCCAGAAGGGGTTTACTGTT
TGGTGGGCTTCACCCTCACCTATAGAATATTCAATTATAAAGACAATACAGATCTGATCG
AGTTTAAAACTCTGATTGAGGAAGAAGTTGAAGAAGTGCTGAAAAATATATTTAAGATTT
CCTTGGGGAGAAAGCTCGTGCCCAAACCTGGTAATGGATCCTTCACTATT
>Pan troglodytes NAT1     
ATGGACATTGAAGCATATCTTGAAAGAATTGGCTATAAAAAGTCTAGGAACAAATTGGAC
TTGGAAACATTAACTGACATTCTTCAACAC-CAGATCCGAGCTGTTCCCTTTGAGAACCT
TAACATCCATTGTGGGGAAGCCATGGATTTAGGCTTAGAGGCCATTTTTG---ATCAAGT
TGTGAGAAGAAATC-GGGGTGGATGGTGTCTCCAGGTCAATCATCTTCTGTACTGGGCTC
TGACCACTATTGGTTTTGAGACCACAATGTTGGGAGGTTATGTTTACAGCACTCCAGCCA
AAAAATACA--GCACTGGCATGATTCACCTTCTCCTGCAGGTGACCATTGATGGCAGGAA
CTACATTGTCGATGCTGGGTTTGGACGCTCATACCAGATGTGGCAGCCTCTGGAGTTAAT
TTCTGGGAAGGATCAGCCTCAGGTGCCTTGTATCTTCCGTTTGACGGAAGAGAATGGATT
CTGGTATCTAGACCAAATCAGAAGGGAACAGTACATTCCAAATGAAGAATTTCTTAATTC
TGAT---CTCCTGGAAGACAGCAAATACCGAAAAA----------TCTACTCCTTTACTC
TTCAGCCTCGAACAATTGAAGATTTTGAGTCTATGAATACATACCTGCAGACATCTCCAG
CATCTGTGTTTACTAGTAAATCATTTTGTTCCTTGCAGACCCCAGATGGGGTTCACTGTT
TGGTGGGCTTCACCCTCACCCATAGGAGATTCAATTATAAGGACAATACAGATCTAATAG
AGTTTAAGACTCTGAGTGAGGAAGAAATAGAAAAAGTGCTGAAAAATATATTTAATATAT
CCTTGGAGAGAAAGCTTGTGCCCAAACATGGTGATAGATTTTTTACTATT
>Pan troglodytes NAT2     
ATGGACATTGAAGCATATTTTGAAAGAATTGGCTATAAGAACTCTAGGAACAAATTGGAC
TTGGAAACATTAACTGACATTCTTGAGCAC-CAGATCCGGGCTGTTCCCTTTGAGAACCT
TAACATGCATTGTGGGCAAGCCATGGAGTTGGGCTTAGAGGCTATTTTTG---ATCACAT
TGTAAGAAGAAACC-GGGGTGGGTGGTGTCTCCAGGTCAATCAACTTCTGTACTGGGCTC
TGACCACAATCGGTTTTCAGACCACAATGTTAGGAGGGTATTTTTACATCCCTCCAGCTA
ACAAATACA--GCACTGGCATGGTTCACCTTCTCCTGCAGGTGACCATTGAAGGCAGGAA
TTACATTGTCGATGCTGGGTCTGGAAGCTCCTCCCAGATGTGGCAGCCTCTAGAGTTAAT
TTCTGGGAAGGATCAGCCTCAGGTGCCTTCCATTTTCCGCTTGACAGAAGAGAGAGGAAT
CTGGTACCTGGACCAAATCAGGAGAGAGCAGTATATTCCAAACAAAGAATTTCTTAATTC
TCAT---CTCCTGCCAAAGAAGAAACACCAAAAAA----------TATACTTCTTTACGC
TTGAACCTCGAACGGTTGAAGATTTTGAGTCTATGAATACATACCTGCAGACGTCTCCAA
CATCTTCATTTATAACCACATCACTTTGTTCCTTGCAGACCCCAGAAGGGGTTTACTGTT
TGGTGGGCTTCATCCTCACCTATAGAAAATTCAATTATAAAGACAATACAGATCTGGTCG
AGTTTAAAACTCTGACTGAGGAAGAGGTTGAAGAAGTGCTGAAAAATATATTTAAGATTT
CCTTGGGGAGAAAGCTCGTGCCCAAACCTGGTGATGGATCCCTTACTATT
>Pan paniscus NAT1     
ATGGACATTGAAGCATATCTTGAAAGAATTGGCTATAAAAAGTCTAGGAACAAATTGGAC
TTGGAAACATTAACTGACATTCTTCAACAC-CAGATCCGAGCTGTTCCCTTTGAGAACCT
TAACATCCATTGTGGGGAAGCCATGGACTTAGGCTTAGAGGCCATTTTTG---ATCAAGT
TGTGAGAAGAAATC-GGGGTGGATGGTGTCTCCAGGTCAATCATCTTCTGTACTGGGCTC
TGACCACTATTGGTTTTGAGACCACAATGTTGGGAGGTTATGTTTACAGCACTCCAGCCA
AAAAATACA--GCACTGGCATGATTCACCTTCTCCTGCAGGTGACCATTGATGGCAGGAA
CTACATTGTCGATGCTGGGTTTGGACGCTCATACCAGATGTGGCAGCCTCTGGAGTTAAT
TTCTGGGAAGGATCAGCCTCAGGTGCCTTGTATCTTCCGTTTGACGGAAGAGAATGGATT
CTGGTATCTAGACCAAATCAGAAGGGAACAGTACATTCCAAATGAAGAATTTCTTAATTC
TGAT---CTCCTGGAAGACAGCAAATACCGAAAAA----------TCTACTCCTTTACTC
TTCAGCCTCGAACAATTGAAGATTTTGAGTCTATGAATACATACCTGCAGACATCTCCAG
CATCTGTGTTTACTAGTAAATCATTTTGTTCCTTGCAGACCCCAGATGGGGTTCACTGTT
TGGTGGGCTTCACCCTCACCCATAGGAGATTCAATTATAAGGACAATACAGATCTAATAG
AGTTTAAGACTCTGAGTGAGGAAGAAATAGAAAAAGTGCTGAAAAATATATTTAATATAT
CCTTGGAGAGAAAGCTTGTGCCCAAACATGGTGATAGATTTTTTACTATT
>Pan paniscus NAT2 
ATGGACATTGAAGCATATTTTGAAAGAATTGGCTATAAGAACTCTAGGAACAAATTGGAC
TTGGAAACATTAACTGACATTCTTGAGCAC-CAGATCCGGGCTGTTCCCTTTGAGAACCT
TAACATGCATTGTGGGCAAGCCATGGAGTTGGGCTTAGAGGCTATTTTTG---ATCACAT
TGTAAGAAGAAACC-GGGGTGGGTGGTGTCTCCAGGTCAATCAACTTCTGTACTGGGCTC
TGACCACAATCGGTTTTCAGACCACAATGTTAGGAGGGTATTTTTACATCCCTCCAGCTA
ACAAATACA--GCACTGGCATGGTTCACCTTCTCCTGCAGGTGACCATTGAAGGCAGGAA
TTACATTGTCGATGCTGGGTCTGGAAGCTCCTCCCAGATGTGGCAGCCTCTAGAGTTAAT
TTCTGGGAAGGATCAGCCTCAGGTGCCTTCCATTTTCCGCTTGACAGAAGAGAGAGGAAT
CTGGTACCTGGACCAAATCAGGAGAGAGCAGTATATTCCAAACAAAGAATTTCTTAATTC
TCAT---CTCCTGCCAAAGAAGAAACACCAAAAAA----------TATACTTCTTTACGC
TTGAACCTCGAACGGTTGAAGATTTTGAGTCTATGAATACATACCTGCAGACGTCTCCAA
CATCTTCATTTATAACCACATCACTTTGTTCCTTGCAGACCCCAGAAGGGGTTTACTGTT
TGGTGGGCTTCATCCTCACCTATAGAAAATTCAATTATAAAGACAATACAGATCTGGTCG
AGTTTAAAACTCTGACTGAGGAAGAGGTTGAAGAAGTGCTGAAAAATATATTTAAGATTT
CCTTGGGGAGAAAGCTCGTGCCCAAACCTGGTGATGGATCCCTTACTATT
>Homo sapiens NAT1    
ATGGACATTGAAGCATATCTTGAAAGAATTGGCTATAAGAAGTCTAGGAACAAATTGGAC
TTGGAAACATTAACTGACATTCTTCAACAC-CAGATCCGAGCTGTTCCCTTTGAGAACCT
TAACATCCATTGTGGGGATGCCATGGACTTAGGCTTAGAGGCCATTTTTG---ATCAAGT
TGTGAGAAGAAATC-GGGGTGGATGGTGTCTCCAGGTCAATCATCTTCTGTACTGGGCTC
TGACCACTATTGGTTTTGAGACCACGATGTTGGGAGGGTATGTTTACAGCACTCCAGCCA
AAAAATACA--GCACTGGCATGATTCACCTTCTCCTGCAGGTGACCATTGATGGCAGGAA
CTACATTGTCGATGCTGGGTTTGGACGCTCATACCAGATGTGGCAGCCTCTGGAGTTAAT
TTCTGGGAAGGATCAGCCTCAGGTGCCTTGTGTCTTCCGTTTGACGGAAGAGAATGGATT
CTGGTATCTAGACCAAATCAGAAGGGAACAGTACATTCCAAATGAAGAATTTCTTCATTC
TGAT---CTCCTAGAAGACAGCAAATACCGAAAAA----------TCTACTCCTTTACTC
TTAAGCCTCGAACAATTGAAGATTTTGAGTCTATGAATACATACCTGCAGACATCTCCAT
CATCTGTGTTTACTAGTAAATCATTTTGTTCCTTGCAGACCCCAGATGGGGTTCACTGTT
TGGTGGGCTTCACCCTCACCCATAGGAGATTCAATTATAAGGACAATACAGATCTAATAG
AGTTCAAGACTCTGAGTGAGGAAGAAATAGAAAAAGTGCTGAAAAATATATTTAATATTT
CCTTGCAGAGAAAGCTTGTGCCCAAACATGGTGATAGATTTTTTACTATT
>Homo sapiens NAT2    
ATGGACATTGAAGCATATTTTGAAAGAATTGGCTATAAGAACTCTAGGAACAAATTGGAC
TTGGAAACATTAACTGACATTCTTGAGCAC-CAGATCCGGGCTGTTCCCTTTGAGAACCT
TAACATGCATTGTGGGCAAGCCATGGAGTTGGGCTTAGAGGCTATTTTTG---ATCACAT
TGTAAGAAGAAACC-GGGGTGGGTGGTGTCTCCAGGTCAATCAACTTCTGTACTGGGCTC
TGACCACAATCGGTTTTCAGACCACAATGTTAGGAGGGTATTTTTACATCCCTCCAGTTA
ACAAATACA--GCACTGGCATGGTTCACCTTCTCCTGCAGGTGACCATTGACGGCAGGAA
TTACATTGTCGATGCTGGGTCTGGAAGCTCCTCCCAGATGTGGCAGCCTCTAGAATTAAT
TTCTGGGAAGGATCAGCCTCAGGTGCCTTGCATTTTCTGCTTGACAGAAGAGAGAGGAAT
CTGGTACCTGGACCAAATCAGGAGAGAGCAGTATATTACAAACAAAGAATTTCTTAATTC
TCAT---CTCCTGCCAAAGAAGAAACACCAAAAAA----------TATACTTATTTACGC
TTGAACCTCGAACAATTGAAGATTTTGAGTCTATGAATACATACCTGCAGACGTCTCCAA
CATCTTCATTTATAACCACATCATTTTGTTCCTTGCAGACCCCAGAAGGGGTTTACTGTT
TGGTGGGCTTCATCCTCACCTATAGAAAATTCAATTATAAAGACAATACAGATCTGGTCG
AGTTTAAAACTCTCACTGAGGAAGAGGTTGAAGAAGTGCTGAAAAATATATTTAAGATTT
CCTTGGGGAGAAATCTCGTGCCCAAACCTGGTGATGGATCCCTTACTATT
>Pongo pygmaeus NAT1
ATGGACATTGAAGCATATCTTGAAAGAATTGGCTATAAGAAGTCTAGGAACAAATTGGAC
TTGGAAACATTAACTGACATTCTTCAGCAC-CAGATCCGAGCTGTTCCATTTGAGAACCT
TAACATCCATTGCGGGGAAGCCATGGACTTAGGCTTAGAGGCCATTTTTG---ATCAAGT
TGTGAGAAGAAATC-GGGGTGGATGGTGTCTCCAGGTCAATCATCTTCTGTACTGGGCTC
TGACCTCTATTGGTTTTGAGACCACGATGTTGGGAGGGTATGTTTACAGCACTCCAGCCA
AAAAATACA--GCACTGGCATGATTCACCTTCTTCTGCAGGTGACCATTGACAGCAGGAA
CTACATTGTCGATGCTGGGTTTGGACGCTCATACCAAATGTGGCAGCCTCTGGAGTTAAT
TTCTGGGAAGGATCAGCCTCAGGTGCCTTGCATCTTCCGCTTGACGGAAGAGAATGGATT
CTGGTATCTAGACCAAATCAGAAGGGAACAGTACATTCCAAATGAAGAATTTCTTAATTG
TGAT---CTCCTAGAAGACAGCAAATACCGAAAAA----------TCTACTCCTTTACTC
TTGAGCCTCGAACAATTGAAGATTTTGAGTCTATGAATACATACCTGCAGACATCTCCAG
CATCTGTGTTTACTAGTAAATCATTTTGTTCCTTGCAGACCCCAGATGGGGTTCACTGTT
TGGTGGGCTTCACCCTCACCTATAGGAGATTCAATTATAAGGACAATACAGATCTGATAG
AGTTCAAGACTCTGAATGAGGAAGAAATAGAAAAAGTGCTGAAAAATATATTTAATATTT
CCTTGGAGAGAAAGCTTGTGCCCAAACATGGTGATAGATTTTTTACTATT
>Pongo pygmaeus NAT2
ATGGACATTGAAGCATATTTTGAAAGAATTGGCTATAAGAACTCTAGGAACAAATTGGAC
TTGGAAACATTAACTGACATTCTTGAGCAC-CAGATCCGGGCTGTTCCCTTTGAGAACCT
TAACATGCATTGTGGGCAAGCTATGGAGTTGGGCTTAAAGGCTATTTTTG---ATCACAT
TGTAAGAAGAAACC-GGGGTGGGTGGTGTCTCCAGGTCAATCAACTTCTGTACTGGGCTC
TGACCACAATCGGTTTTCAGACCACAATGTTAGGAGGGTATTTTTACATCCCTCCAGTTA
ACAAATACA--GCACTGGCATGGTTCACCTTCTCCTGCAGGTGACCATTGATGGCAGGAA
TTACATTGTTGATGCTGGGTCTGGAAGCTCCTCCCAGATGTGGCAGCCTCTAGAGTTAAT
TTCTGGGAAGGATCAGCCTCAGGTGCCTTGCATTTTCCGCTTGACAGAAGACAGAGGCAT
CTGGTACCTGGACCAAATCAGGAGAGAGCAGTATATTCCAAACGAAGAATTTCTTAACTC
ACAT---CTCGTGCCAAAGAAGAAACACCAAAAAA----------TATACTGCTTTACGC
TTCAACCCCGAACAATTGAAGATTTTGAGTCTATGAATACATACCTGCAGACGTCTCCAA
CATCTTCATTTATAACCACATCATTTTGTTCCTTGCAGACCCCAGAAGGGGTTCACTGTT
TGGTGGGCTTCATCCTCACCTATAGAATATTCAATTATAAAGACAATACAGATCTGGTCG
AGTTTAAAACTCTGACTGAGGAAGAGGTTGAAGAAGTGCTGAAAAATATATTTAAGATTT
CCTTGGGGAGAAAGCTCCTGCCCAAACCTGGTGATGGATCCCTTACTATT
>Gorilla gorilla NAT1 
ATGGACATTGAAGCATATCTTGAAAGAATTGGCTATAAGAAGTCTAGGAACAAATTGGAC
TTGGAAACATTAACTGACATTCTTCAACAC-CAGATCCGAGCTGTTCCCTTTGAGAACCT
TAACATCCATTGTGGGGAAGCCATGGACTTAGGCTTAGAGGCCATTTTTG---ATCAAGT
TGTGAGAAGAAATC-GGGGTGGATGGTGTCTCCAGGTCAATCATCTTCTGTACTGGGCTC
TGACCACTATTGGTTTTCAGACCACGATGCTGGGAGGGTATGTTTACAGCACTCCAGCCA
AAAAATACA--GCACTGGCATGATTCACCTTCTCCTGCAGGTGACCATTGATGGCAGGAA
CTACATTGTCGATGCTGGGTTTGGACGCTCATACCAGATGTGGCAGCCTCTGGAGTTAAT
TTCTGGGAAGGATCAGCCTCAGGTTCCTTGTATCTTCTGTTTGACGGAAGAGAATGGATT
CTGGTATCTAGACCAAATCAGAAGGGAACAGTACATTCCAAATGAAGAATTTCTTCATTC
TGAT---CTCCTAGAAGACAGCAAATACCGAAAAA----------TCTACTCCTTTACTC
TTGAGCCTCGAACAATTGAAGATTTTGAGTCTATGAATACATACCTGCAGACATCTCCAG
CATCTGTGTTTACTAGTAAATCATTTTGTTCCTTGCAGACCCCAGATGGGGTTCACTGTT
TGGTGGGCTTCACCCTCACCCATAGGAGATTCAATTATAAGGACAATACAGATCTAATAG
AGTTCAAGACTCTGAGTGAGGAAGAAATAGAAAAAGTGCTGAAAAATATATTTAATATTT
CCTTGGAGAGAAAGCTTGTGCCCAAACATGGTGATAGATTTTTTACTATT
>Gorilla gorilla NAT2 
ATGGACATTGAAGCATATTTTGAAAGAATTGGCTATAAGAACTCTAGGAACAAATTGGAC
TTGGAAACATTAACTGACATTCTTGAGCAC-CAGATCCGGGCTGTTCCCTTTGAGAACCT
TAACATGCATTGTGGGCAAGCCATGGAGTTGGGCTTAGAGGCTATTTTTG---ATCACAT
TGTAAGAAGAAACC-GGGGTGGGTGGTGTCTCCAGGTCAATCAACTTCTGTACTGGGCTC
TGACCACAATCGGTTTTCAGACCACAATGTTAGGAGGGTATTTTTACATCCCTCCAGCTA
ACAAATACA--GCACTGGCATGGTTCACCTTCTCCTGCAGGTGACCATTGAAGGCAGGAA
TTACATTGTCGATGCTGGGTCTGGAAGCTCCTCCCAGATGTGGCAGCCTCTAGAGTTAAT
TTCTGGGAAGGATCAGCCTCAGGTGCCTTCCATTTTCCGCTTGACAGAAGAGAGAGGAAT
CTGGTACCTGGACCAAATCAGGAGAGAGCAGTATATTCCAAACAAAGAATTTCTTAATTC
TCAT---CTCCTGCCAAAGAAGAAACACCAAAAAA----------TATACTTCTTTACGC
TTGAACCTCGAACGGTTGAAGATTTTGAGTCTATGAATACATACCTGCAGACGTCTCCAA
CATCTTCATTTATAACCACATCACTTTGTTCCTTGCAGACCCCAGAAGGGGTTTACTGTT
TGGTGGGCTTCATCCTCACCTATAGAAAATTCAATTATAAAGACAATACAGATCTGGTCG
AGTTTAAAACTCTGACTGAGGAAGAGGTTGAAGAAGTGCTGAAAAATATATTTAAGATTT
CCTTGGGGAGAAAGCTCGTGCCCAAACCTGGTGATGGATCCCTTACTATT
>Cebus apella NAT1  
ATGGACATTGAAGCATATCTTGAAAGAATTGGCTATAAGAAGTCACGGAACAAATTGGAC
TTGGAAACATTAACTGACATTCTTCAGCAC-CAGATCCGAGCTGTTCCCTTTGAGAACCT
TAACATCCATTGTGGGGAAGCCATGGACTTGGGTTTAGAGGCCATTTTTG---ATCAAAT
TGTGAGAAGAAATC-GGGGTGGGTGGTGTCTCCAGGTCAATCATCTTCTGTACTGGGCTC
TGACCACAATCGGTTTTGAGACCACAATGTTGGGAGGGTATGTTTATAGCACTCCAGCCA
AAAAATACA--GCACTGGTATGATTCACCTTCTCCTGCAGGTGACCATTGATGGCAAGAA
CTACATTGTCGATGCTGGGTTTGGACGCTCATATCAGATATGGCAGCCTCTTGAGTTAAT
TTCTGGGAAGGATCAACCTCAGGTACCTTGCATCTTCCGTTTGACGGAAGAGAATGGATT
CTGGTATCTAGACCAAATCAGAAGAGACCAGTACATTCCAAATGAAGAATTTCTTAATTC
TGAT---CTCATAGAAAGCAGCAAATACCGAAAAA----------TCTACTCCTTTACTC
TTGAGCCTCGAACAATTGAAGATTTTGAGTCTATGAATACATACTTGCAGACATCTCCAG
CATCTGTATTTACTAGCAAATCATTTTGTTCCTTGCAGACCCCAGATGGGGTTCACTGTT
TAGTGGGCTTCACCCTCACCTATAGGAGATTCAATTATAAGGACAATACAGATCTGATAG
AGTTCAAGACTCTGAATGAGGAAGAGATAGAAAAAGCACTGAAAAATATTTTTAATATTT
CCTTGGAGGGAAAGCTTGTGCCCAAACATGGTGA????????????????
>Cebus apella NAT2  
ATGGACATTGAAGCATATTTTGAAAGAATTGGCTATAAGCACTCTAGGAACAAACTGGAC
TTGGAAACATTAACTGACATTCTTGAGCAC-CAGATCCGAGCTGTTCCCTTTGAGAATCT
TAACATGCACTGTGGGGAAGCTATGGAGTTGGGCTTAGAGGCTATTTTTG---ATCACAT
TGTAAGAAGAAACC-GGGGTGGGTGGTGTGTCCAGGTCAATCAACTTCTACATTGGGCTC
TGACCAAAATCGGTTTTCAGACCACAATGTTAGGAGGGCATGTTTACATCTCTCCAGCTA
ACAAATACA--GCACTCGCATCGTTCACCTTCTTCTGCAAGTGACCATTGATGGCAGAAA
CTACATTGTCGATGCTGGGTTTGGAAGCTCCATGCAGATATGGCAGCCTCTGGAGTTAAT
TTCTGAGAAAGATCAGCCTCAGGTTCCTGGCATCTTCCGCTTGACAGAAGAGAGAGGAAT
CTGGTACCTGGACCAAATCAGAAGAGAGCAGTATATTCCAAATGAAGAATTTCTTAATTC
TGCT---CTCCTGCAAAAGAAGAAACATCAAAAAA----------TGTACTCCTTTACTC
TTGAACCTCGAGCAATTGAAGATTTTGAGTCTATGAATACATACCTGCAGACATCTCCAA
CATCTCCATTTATAAGCACATCACTCTGTTCCTTGCAGACCTCAGAAGGGGTTCACTGTT
TGGTGGGCTTCACCCTTGCTTATAGAAAATTCAATTATAAAGACAATACAGATCTGGTCG
AGTTTAAAACTCTGATTGAGGAAGAGGTTGAAGAAGTGCTGAAAAATATATTCAATATTT
CCTTGGGGAGAAAGCTCGTGCCCACAAATGGTGATGGATTCTTTACTATT
>Cercopithecus diana NAT1  
ATGGACATTGAAGCATATCTTGAAAGAATTGGCTATAAGAAGTCCAGGAACAAATTGGAC
TTGGAAACATTAACTGACATTCTTCAGCAC-CAGATCCGAGCTGTTCCCTTTGAGAACCT
TAACATCCATTGTGGGGAAGCCATGGACTTAGACTTAGAGGCCATTTTTG---ATCAAGT
CGTGAGAAGAAATC-GGGGTGGGTGGTGTCTCCAGGTCAATCATCTTCTGTACTGGGCTC
TGACCACTATGGGTTTTGAGACCACGATGTTGGGAGGGTATGTTTACAGCACTCCAGCCA
AAAAGTACA--GCACTGGCATGATTCACCTTCTCCTGCAGGTGACCATTGATGGCAGGAA
GTACATTGTCGACGCTGGGTTTGGACGCTCATACCAGATGTGGCAGCCTCTGGAGTTAAT
TTCTGGGAAGGATCAACCTCAGGTGCCTTGCATCTTCCGCTTGACGGAAGAGAATGGATT
CTGGTATCTAGACCAAATCAGAAGAGACCAGTACATTCCAAATGAAGAATTTCTTAATTC
TGAT---CTCCTAGAAGACAGCAAATACCGAAAAA----------TCTACTCGTTTACTC
TCGAGCCTCGAACAATCGAAGATTTTGAGTCTATGAATACATACCTGCAGACATCTCCAG
CATCTGTGTTTACTAGCAAATCATTTTGTTCCTTGCAGACCCCAGATGGGGTTCACTGTT
TAGTGGGCTGCACCCTCACCTACAGGAGATTCAATTACAAGGACAATACAGATCTGATAG
AGTTCAAGACTCTGAATGAGGAACAAATTGAAAAAGTGCTGAAAAATATATTTAATATTT
CCTTGGAGAGAAAGCTTGTGCCCAAACATGGTGATAGATTTTTTACTATT
>Cercopithecus diana NAT2  
ATGGACATTGAAGCGTATTTTGAAAGAATTGGCTATAAGAACTCTAGGAACAAGCTGGAC
TTGGAAACATTAACTGACATTCTTGAGCAC-CAGATCCGAGCTGTTCCCTTTGAGAACCT
TAACATGCATTGTGGGGAAGCTATGGAGTTGGGCTTAGAGACTATTTTTG---ATCACAT
TGTAAGAAGAAACC-GGGGTGGGTGGTGTCTCCAGGTCAATCAACTTCTGTACTGGGCTC
TGACCACAATCGGTTTTCAGACCACAATGTTAGGAGGGTATGTTTACATCCCTGCAGCTA
ACAAATACA--GCACTGGCATGATTCACCTTCTCCTGCAGGTAACCATTGATGGCAGGAA
CTACATTGCTGATGCTGGGTTTGGAAGCTCCTCCCAGATGTGGCAGCCTCTGGAATTAAT
TTCTGGGAAGGATCAGCCTCAGATGCCTTCCATTTTCCGCTTGACAGAAGAGAAAGGAAT
CTGGTACCTGGACCAAATCAGAAGAGAGCAGTATATTCCAAACGCAGAATTTCTTAATTC
TGAT---CTCCTGCCAAAGACGACACACCAAAAAG----------TGTACTCTTTTACGC
TTGAACCTCGAAAAATTGAAGATTTTGAGTCTATTAATACATACCTGCAAACGTCTCCAA
CATCTGCATTTACAACCACATCATTTTGTTCCTTGCAGACCCCAGAAGGGGTTCACTGTT
TAGTGGGTTTCACCCTCACCTATAGAATATTCAATTATAAAGACAATACAGATCTAATCG
AGTTTAAAACTCTGATTGAGGAAGAAGTTGAAGAAGTGCTGAAAAATATATTTAAGATTT
CCTTGGAGAGAAAGCTCGTGCCCAAACCTGGTAATGGATCCTTCACTATT
>Presbytis cristatus NAT1  
ATGGACATTGAAGCATATCTTGAAAGAATTGGCTATAAGAAGTCCAGGAACAAATTAGAC
TTGGAAACATTAACAGACATTCTTCAGCAC-CAGATCCGAGCTGTTCCCTTTGAGAACCT
TAACATCCACTGTGGGGAAGCCATGGACTTAGACTTAGAGGCCATTTTTG---ATCAAGT
CGTGAGAAGAAATC-GGGGTGGGTGGTGTCTCCAGGTCAATCATCTTCTGTACTGGGCTC
TGACCACTATAGGTTTTGAGACCACGATGTTGGGAGGGTATGTTTACAGCACTCCAGCCA
AAAGGTACA--GCACTGGCATGATTCACCTTCTCCTGCAGGTGACCATTGATGGCAGGAA
CTACATTGTCGACGCTGGGTTTGGACGCTCATACCAGATGTGGCAGCCTCTGGAGTTAAT
TTCTGGGAAGGATCAACCTCAGGTGCCTTGCATCTTCCGCTTGACGGAAGAGAATGGATT
CTGGTATCTAGACCAAATCAGAAGAGACCAGTACATTCCAAATGAAGAATTTCTTAATTC
GGAT---CTCCTAGAAGACAGCAAATACCGAAAAA----------TCTACTCCTTTACTC
TCGAGCCTCGAACAATCGAAGATTTTGACTCTATGAATACATACCTGCAGACATCTCCAG
CATCTGTGTTTACTAGCAAATCATTTTGTTCCTTGCAGACCCCAGATGGGGTTCACTGTT
TAGTGGGCTGCACCCTCACCTATAGGAGATTCAATTACAAGGACAATACAGATCTGATAG
AGTTCAAGACTCTGAATGAGGAAGAAATAGAAAAAGTGCTGAAAAATATATTTAATATTT
CCTTGGAGAGAAAGCTGGTGCCCAAACATGGTGATAGATTTTTTACTATT
>Presbytis cristatus NAT2  
ATGGACATTGAAGCATATTTTGAAAGAATTGGCTATAAGAACTCTAGGAACAAACTGGAC
TTGGAAACATTAACTGACGTTCTTAAGCAC-CAAATCCGAGCTGTTCCCTTTGAGAACCT
TAACATGCATTGTGGGGAAGCTATGGAGTTGGGCTTAGAGACTATTTTTG---ATCACAT
TGTAAGAAGAAACC-GGGGTGGGTGGTGTCTCCAGGTCAATCAACTTCTGTACTGGGCTC
TGACCACAATCGGTTTTCAGACCACAATGTTAGGAGGGTATGTTTATATCCCTGCAGCTA
ACAGATACA--GCACGGGCATGGTTCACCTTCTCCTGCAGGTAACCATTGATGGCAGGAA
CTACATTGCTGATGCTGGGTTTGGAGGCCCCTCCCAGATGTGGCAGCCTCTGGAATTAAT
TTCTGGGAAGGATCAGCCTCAGATGCCTTGCATTTTCCGCTTGACAGAAGAGGAAGGAGT
CTGGTACCTGGACCAAATCAGAAGAGAGCAGTATATTCCAAATGAAGAATTTCTTAATTC
TGAT---CTCCTGCCAAAGAAGACACACCAAAAAT----------TGTACTCTTTTACGC
TTGAACCTCGAAAAATTGAAGATTTTGAGTCTATAAATACATACCTGCAAACATCTCCAA
CATCTGCATTTACAACCACATCATTTTGTTCCTTGCAGACCCCAGAAGGGGTTCGCTGTT
TGGTGGGCTTCACCCTCACCTATAGAATATTCAATTATAAAGACAATACAGATCTGATCG
AGTTTAAAACTCTGATTGAGGAAGAAGTTGAAGAAGTGCTGAAAAATATATTTAAGATTT
CCTTGGGGAGAAAGCTTGTGCCCAAACCTGGTGATGGATTCTTTACTATT
>Nomascus gabriellae NAT1  
ATGGACATTGAAGCATATTTTGAAAGAATTGGCTATAAGAAGTCTAGGAACAAATTGGAC
TTGGAAACATTAACTGACATTCTTCAGCAC-CAGATCCGAGCTGTTCCCTTTGAGAACCT
TAACATCCATTGTGGGGAAGCCATGGACTTAGGCTTAGAGGCCATTTTTG---ATCAAGT
TGTGAGAAGAAATC-GGGGTGGGTGGTGTCTTCAGGTCAATCATCTTCTGTACTGGGCTC
TGACCACTATTGGTTTTGAGACCACGATTTTGGGAGGGTATGTTTACAGCACTCCAGCCA
AAAAATACA--GCACTGGCATGATTCACCTTCTCCTGCAGGTGACCATTGATGGCAGGAA
CTACATTGTCGACGCTGGGTTTGGACGCTCATACCAGATGTGGCAGCCTCTGGAGTTAAT
TTCTGGGAAGGATCAGCCTCAGGTGCCTTGCATCTTCCGATTGACGGAAGAGAATGGATT
CTGGTATCTAGACCAAATCAGAAGGGAACAGTACATTCCAAATGAAGAATTTCTTAATTC
TGAT---CTCCTAGAAGACAGCAAATACCGAAAAA----------TCTACTCCTTTACTC
TTGAGCCTCGAACAATTGAAGATTTTGAGTCTGTGAATACATACCTGCAGACATCTCCAG
CATCTGTGTTTACTAGTAAATCATTTTGTTCCTTGCAGACCCCAGATGGGGTTCACTGTT
TGGTGGGCTTCACCCTCACCTATAGGAGATTCAATTATAAGGACAATACAGATCTGATAC
AGTTCAAGACTCTGAATGAGGAAGAAATAGAAAAAGTGCTGAAAAATATATTTAATATTT
CCTTGGAGAGAAAGCTTGTGCCCAAACATGGTGATAGATTTTTTACTATT
>Nomascus gabriellae NAT2  
ATGGACATTGAAGCATATTTTGAAAGAATTGGCTATAAAAACTCTAGGAACAAAATCGAC
TTGGAAACATTAACTGACATTCTTGAGCAC-CAGATCCGGGCTGTTCCCTTTGAGAACCT
TAACATGCATTGTGGGCAAGCTATGGAGTTGGGCTTGGAGGCTGTTTTTG---ATCACAT
TGTAAGAAGAAACC-GGGGTGGGTGGTGTCTCCAGGTCAATCATCTTCTATACTGGGCTC
TGACCACAATTGGTTTTCAGACCACAATGTTAGGAGGGTATTTCTACATCCCTCCAGTTA
ACAAATACA--GCACTGGCATGGTTCACCTTCTCCTGCAGGTGACCATTGATGGCAGGAA
TTACATTGTCGATGCTGGGTCTGGAAGTTCCTCCCAGATATGGCAGCCTCTAGAGTTAAT
TTCTGGGAAGGATCAGCCTCAGGTGCCTTGCATTTTCCGCTTGACAGAAGAGAGAGGAAT
CTGGTACCTGGACCAAATCAGGAGAGAGCAGTATATTCCAAACGAAGAATTTCTTAATTC
CCAT---CTCCTGCCAAAGAAGAAACACCAAAAAA----------TATACTACTTTACAC
TTGAACCTCGAACAATTGAAGATTTTGAGTCTATGAATACATACCTGCAGACGTCTCCAA
CATCTTCATTTATAACCACATCGCTTTGTTCCTTGCAGACCCCAGAAGGGGTTCACTGTT
TGGTGGGCTTCATCCTCACCTATAGAATATTCAATTATAAAGACAATACAGATCTGGTCG
AGTTTAAAACTCTGACTGAGGAAGAGGTTGAAGAAGTGCTGAAAAATATATTTAAGATTT
CCTTGGGGAGAAAGCTCGTGCCCAAACCTGGTGATGGATCCCTTACTATT
>Hylobates lar NAT1  
ATGGACATTGAAGCATATTTTGAAAGAATTGGCTATAAGAAGTCTAGGAACAAATTGGAC
TTGGAAACATTAACTGACATTCTTCAGCAC-CAGATCCGAGCTGTTCCCTTTGAGAACCT
TAACATCCATTGTGGGGAAGCCATGGACTTAGGCTTAGAGGCCATTTTTG---ATCAAGT
TGTGAGAAGAAATC-GGGGTGGGTGGTGTCTTCAGGTCAATCATCTTCTGTACTGGGCTC
TGACCACTATTGGTTTTGAGACCACGATTTTGGGAGGGTATGTTTACAGCACTCCAGCCA
AAAAATACA--GCACTGGCATGATTCACCTTCTCCTGCAGGTGACCATTGATGGCAGGAA
CTATGTTGTCGACGCTGGGTTTGGACGCTCATACCAGATGTGGCAGCCTCTGGAGTTAAT
TTCTGGGAAGGATCAGCCTCAGGTGCCTTGCATCTTCCGATTGACGGAAGAGAATGGATT
CTGGTATCTAGACCAAATCAGAAGGGAACAGTACATTCCAAATGAAGAATTTCTTAATTC
TGAT---CTCCTAGAAGACAGCAAATACCGAAAAA----------TCTACTCCTTTACTC
TTGAGCCTCGAACAATTGAAGATTTTGAGTCTGTGAATACATACCTGCAGACATCTCCAG
CATCTGTGTTTACTAGTAAATCATTTTGTTCCTTGCAGACCCCAGATGGGGTTCACTGTT
TGGTGGGCTTCACCCTCACCTATAGGAGATTCAATTATAAGGACAATACAGATCTGATAG
AGTTCAAGACTCTGAATGAGGAAGAAATAGAAAAAGTGCTGAAAAATATATTTAATATTT
CCTTGGAGAGAAAGCTTGTGCCCAAACATGGTGATAGATTTTTTACTATT
>Hylobates lar NAT2  
ATGGACATTGAAGCATATTTTGAAAGAATTGGCTATAAGAACTCTAGGAACAAAATGGAC
TTGGAAACATTAACTGACATTCTTGAGCAC-CAGATCCGGGCTGTTCCCTTTGAGAACCT
TAACATGCATTGTGGGCAAGCTATGGAGTTGGGCTTGGAGGCTGTTTTTG---ATCACAT
TGTAAGAAGAAACC-GGGGTGGGTGGTGTCTCCAGGTCAATCAGCTTCTGTACTGGGCTC
TGACCACAATTGGTTTTCAGACCACAATGTTAGGAGGGTATTTTTACATCCCTCCAGTTA
ACAAATACA--GCACTGGCATGGTTCACCTTCTCCTGCAGGTGACCATTGATGGCAGGAA
TTACATTGTCGATGCTGGGTCTGGAAGTTCCTGCCAGATATGGCAGCCTCTAGAGTTAAT
TTCTGGGAAGGACCAGCCTCAGGTGCCTTGCATTTTCCGCTTGACAGAAGAGAGAGGAAT
CTGGTACCTGGACCAAATCAGGAGAGAGCAGTATATTCCAAATGAAGAATTTCTTAATTC
CCAT---CTCCTGCCAAAGAAGAAATACCAAAAAA----------TATACTACTTTACAC
TTGAACCTCGAACAATTGAAGATTTTGAGTCTATGAATACATACCTGCAGACGTCTCCAA
CATCTTCATTTATAACCACATCGCTTTGTTCCTTGCAGACCCCAGAAGGGGTTCACTGTT
TGGTGGGCTTCATCCTCACCTATAGAATATTCAATTATAAAGACAATACAGATCTGGTCG
AGTTTAAAACTCTGACTGAGGAAGAGGTTGAAGAAGTGCTGAAAAACATATTTAAGATTT
CCTTGGGGAAAAAGCTCGTGCCCAAACCTGGTGATGGATCCCTTACTATT
>Colobus guereza NAT1  
ATGGACATTGAAGCATATCTTGAAAGAATTGGCTATAAGAAGTCCAGGAACAAATTGGAC
TTGGAAACATTAACTGACATTCTTCAGCAC-CAGATCCGAGCTGTTCCCTTTGAGAACCT
TAACATCCATTGTGGGGAAGCCATGGACTTAGACTTGGAGGCCATTTTTG---ATCAAGT
TGTGAGAAGAAATC-GGGGTGGGTGGTGTCTCCAGGTCAATCATCTTCTGTACTGGGCTC
TGACCACTATGGGTTTTGAGACCACGATGTTGGGAGGGTATGTTTACAGCACTCCAGCCA
AAAAGTACA--GCACTGGCATGATTCACCTTCTCCTGCAGGTGACCATTGATGGCAGGAA
CTACATTGTCGATGCTGGGTTTGGACGTTCATACCAGATGTGGCAGCCTCTGGAGTTAAT
TTCTGGGAAGGATCAACCTCAGGTGCCTTGCATCTTCCGCTTGACGGAAGAGAATGGATT
CTGGTATCTAGACCAAATCAGAAGAGACCAGTACATTCCAAATGAAGAATTTCTTAATTC
TGAT---CTCCTGGAAGACAGCAGATACCGAAAAA----------TCTACTCCTTTACTC
TCGAGCCTCGAACAATCGAAGATTTTGAGTCTATGAATACATACCTGCAGACATCTCCAG
CATCTGTGTTTACTAGCAAATCATTTTGTTCCTTGCAGACCCCAGATGGGGTTCACTGTT
TAGTGGGCTGCACCCTCACCTATAGAAGATTCAATTACAAGGACAATACAGATCTGATAG
AGTTCAAGTCTCTGAATGAGGAAGAAATAGAAAAAGTGCTGAAAAATATATTTAATATTT
CCTTGGAGAGAAAGCTTGTGCCCAAACATGGTGATAGATTTTTTACTATT
>Colobus guereza NAT2  
ATGGACATTGAAGCATATTTTGAAAGAATTGGCTATAAGAACTCTAGGAACAAACTGGAC
TTGGAAACATTAACTGACATTCTTGAGCAC-CAGATCCGAGCTGTTCCCTTTGAGAACCT
TAACATGCATTGTGGGGAAGCTATGGAGTTGGGCTTAGAGACTATTTTTG---ATCACAT
TGTAAGAAGAAACC-GGGGTGGGTGGTGTCTCCAGGTCAATCAACTTCTGTACTGGGCTC
TGACCACAATCGGTTTTCAGACCACAATGTTAGGAGGATATGTTTATATCCCTGCAGCTA
ACAAATACA--GCACGCACATGGTTCACCTTCTCCTGCAGGTAACCATTGATGGCAGGAA
CTACATTGCTGATGCTGGGTTTGGAGGCCCCTCCCAGATGTGGCAGCCTCTGGAATTAAT
TTCTGGGAAGGATCAGCCTCAGATGCCTTGCATTTTCCGCTTGACAGAAGAGGAAGGAAT
CTGGTACCTGGACCAAATCAGAAGAGAGCAGTATATTCCAAATGAAGAATTTCTTAATTC
TGAT---CTCCTGCCAAAGAAGACACACCAAAAAC----------TGTACTCTTTTACGC
TTGAACCTCGAAAAATTGAAGATTTTGAGTCTATAAATACATACCTGCAAACGTCTCCAA
CATCTGCATTTACAACCACATCATTTTGTTCCTTGCAGACCCCAGAAGGGGTTCGCTGTT
TGGTGGGCTTCACCCTCACCTATAGAATATTCAATTACAAAGACAATACAGATCTGATCG
AGTTTAAAACTCTGATTGAGGAAGAAGTTGAAGAAGTGCTGAAAAATATATTTAAGATTT
CCTTGGGGAGAAAGCTTGTGCCCAAACCTGGTGATGGATTCTTTACTATT
>Pithecia pithecia NAT1  
ATGGACATTGAAGCCTATCTTGAGAGAATTGGCTATAAGAAGTCACGGAACAAATTGGAC
TTGGAAACATTAACTGACATTCTTCAGCAC-CAGATCCGAGCTGTTCCCTTTGAGAACCT
TAACATCCATTGTGGGGAAGCCATGGACTTGGGTTTAGAGGCCATTTTTG---ATCAAAT
TGTGAGAAGAAATC-GGGGTGGGTGGTGTCTCCAGGTCAATCATCTTCTGTACTGGGCTC
TGACCACAATCGGTTTTGAGACCACGATGTTGGGAGGGTATGTGTATAGTACTCCAGCCA
AAAAATACA--GCACTGGCATGATTCACCTTCTCCTGCAGGTGACCATTGATGGCAAGAA
CTACATTGTTGATGCTGGGTTTGGACGCTCATATCAGATATGGCAGCCTCTTGAGTTAAT
TTCCGGGAAGGATCAACCTCAAGTGCCTTGCATCTTCCGTTTGACAGAAGAGAATGGATT
CTGGTATCTAGACCAAATCAGAAGAGACCAGTACATTCCAAATGAAGAATTTCTTAATTC
TGAT---CTCATAGAAAGCAGCAAATACCGAAAAA----------TCTACTCCTTTACTC
TTGAGCCTCGAACAATTGAAGATTTTGAGTCTATGAATACATACCTGCAGACATCTCCAG
CATCTGTATTTACTAGCAAATCATTTTGTTCCTTGCAGACCCCAGATGGGGTTCACTGTT
TAGTAGGCTTCACCCTCACCTATAGGAGATTCAATTATAAGGACAATACAGATCTGATAG
AGTTCAAGACTCTGAACGAGGAAGAGATAGAAAAAGTGCTGAAAAATATATTTAATATTT
CCTTGGAGGGAAAGCTTGTGCCCAAACATGGTGATAGATTTTTTACTATT
>Pithecia pithecia NAT2  
ATGGACATTGAAGCATATTTTGAAAGAATTGGCTATAAGAACTCTAGGAACAAACTGGAC
TTGGAAACATTAACTGACATTCTTGAGCAC-CAGATCCGAGCTGTTCCCTTTGAGAACCT
TAACATGCATTGTGGGGAAGCTATGGAGTTGGGCTTAGAGGCTATTTTTG---ATCACAT
TGTAAGAAGAAACC-GGGGTGGGTGGTGTGTCCAGGTCAATCAACTTCTATATTGGGCTC
TGACCAAAATCGGTTTTCAGACCACAATGTTAGGAGGGCATGTTTACATCTCTCCAGCTA
ACAAATACA--GCACTCGCATGATTCACCTTCTTCTGCAGGTGACCACTGATGGCAGAAA
CTACATTGTCGATGCTGGGTTTGGAAGCTCCATGCAGATATGGCAGCCTCTGGAGTTAAT
TTCTGGGAAAGATCAGCTTCAGGTTCCTGGCATCTTCCGCTTGACAGAAGAGAGAGGAAT
CTGGTACCTGGACCAAATCAGAAGAGAGCAGTATATTCCAAATGAAGAATTTCTTAATTC
TGCT---CTCCTGCAAAAGAAGAAATATCAAAAAA----------TGTATTCCTTTACTC
TTGAACCTCGAACAATTGAAGATTTTGAGTCTATGAATACATACCTGCAGACATCTCCGA
CATCTCCATTTACAAGCACATCACTCTGTTCCTTGCAGACCCCAGAAGGGGTTCACTGTT
TGATGGGCTTCACCCTTGCCTATAGAAAATTCAATTATAAAGACAATACAGATCTGGTTG
AGTTTAAAACTCTGATTGAGGAAGAGGTGGAAGAAGTGCTGAAAAATATATTCAATATTT
CCTTGAGGAGAAAGCTCGTGCCCACAAATGGTGATGGATTCTTTACTATT
>Mandrillus sphinx NAT1  
ATGGACATTGAAGCATATCTTGAAAGAATTGGCTATAAGAAGTCCAGAAACAAATTGGAC
TTGGAAACATTAACTGACATTCTTCAGCAC-CAGATCCGAGCTGTTCCCTTTGAGAACCT
TAACATCCATTGTGGGGAAGCCATGGACTTAGGCTTAGAGGCCATTTTTG---ATCAAGT
CGTGAGAAGAAATC-GGGGTGGGTGGTGTCTCCAGGTCAATCATCTTCTGTACTGGGCTC
TGACCACTATGGGTTTTGAGACCACGATGTTGGGAGGGTATGTTTACAGCACTCCAGCCA
AAAAGTACA--GCACTGGCATGATTCACCTTCTCCTGCAGGTGACCATCGATGGCAGGAA
CTACATTGTCGATGCTGGGTTTGGACGCTCATACCAGATGTGGCAGCCTCTGGAGTTAAT
TTCTGGGAAGGATCAACCTCAGGTGCCTTGCATCTTCCGCTTGACGGAAGAGAATGGATT
CTGGTATCTAGACCAAATCAGAAGAGACCAGTACATTCCAAATAAAGAATTTCTTAATTC
TGAT---CTCCTAGAAGACAGCAAATACCGAAAAA----------TCTACTCCTTTACTC
TTGAGCCTCGAACAATTGAAGATTTTGAGTCTATGAATACATACCTGCAGACTTCTCCAG
CATCTGTGTTTACTAGCAAATCATTTTGTTCTTTGCAGACCCCAGATGGGGTTCACTGTT
TAGTGGGCTGCACCCTCACCTATAGGAGATTCAATTACAAGGACAATACAGATCTGATAG
AGTTCAAGACTCTGAATGAGGAAGAAATAGAAAAAGTGCTGAAAAATATATTTAATGTTT
CCTTGGAGAGAAAGCTTATACCCAAACATGGTGATAGATTTTTTACTATT
>Mandrillus sphinx NAT2  
ATGGACATTGAAGCATATTTTGAAAGAATTGGCTATAAGAACTCTAGGAACAAGCTGGAC
TTGGAAACATTAACTGACATTCTTGAGCAC-CAGATCCGAGCTGTTCCCTTTGAGAACCT
TAACATGCATTGTGGGGAAGCTATGGAGTTGAGCTTAGAGACTATTTTTG---ATCACAT
TGTAAGAAGAAACC-GGGGTGGGTGGTGTCTCCAGGTCAATCAACTTCTGTACTGGGCTC
TGACCACAATCGGTTTTCAGACCACAATGTTAGGAGGGTATGTTTACATCCCTGCAGCTA
ACAAATACA--GCACTGGCATGATTCACCTTCTCCTGCAGGTAACCATTGATGGCAGGAA
CTACATTGCTGATGCTGGGTTTGGAAGCTCCTCCCAGATGTGGCAGCCTCTGGAATTAAT
TTCTGGGAAGGATCAGCCTCAGATGCCTTCCATTTTCCGCTTGACAGAAGAGAAAGGAAT
CTGGTACCTGGACCAAATCAGAAGAGAGCAGTATATTCCAAACGCAGAATTTCTTAATTC
TGAT---CTCCTGCCAAAGACGACATACCAAAAAG----------TGTACTCTTTTACGC
TTGAACCTCGAAAAATTGAAGATTTTGAGTCTATGAATACCTACCTGCAAACGTCTCCAA
CATCTGCATTTACAACCACATCATTTTGTTCCTTGCAGACCCCAGAAGGGGTTCGCTGTT
TGGTGGGCTTCACCCTCACCTATAGAATATTCAATTATAAAGACAATACAGATCTGATCG
AGTTTAAAACTCTGATTGAGGAAGACGTTGAAGAAGTGCTGAAAAATATATTTAAGATTT
CCTTGGGGAGAAAGCTCGTGCCCAAACCTGGTAATGGATCCTTCACTATT
>Papio hamadryas NAT2
ATGGACATTGAAGCATATTTTGAAAGAATTGGCTATAAGAACTCTAGGAACAAGCTGGAC
TTAGAAACATTAACTGACATTCTTGAGCAC-CAGATCCGAGCTGTTCCCTTTGAGAACCT
TAACATGCATTGTGGGGAAGCTATGGAGTTGAGCTTAGAGACTATTTTTG---ATCACAT
TGTAAGAAGAAACC-GGGGTGGGTGGTGTCTCCAGGTCAATCAACTTCTGTACTGGGCTC
TGACCACAATCGGTTTTCAGACCACAATGTTAGGAGGGTATGTTTACATCCCTGCAGCTA
ACAAATACA--GCACTGGCATGATTCACCTTCTCCTGCAGGTAACCATTGATGGCAGGAA
CTACATTGCTGATGCTGGGTTTGGAAGCTCCTCCCAGATGTGGCAGCCTCTGGAATTAAT
TTCTGGGAAGGATCAGCCTCAGATGCCTTCCATTTTCCGCTTGACAGAAGAGAAAGGAAT
CTGGTACCTGGACCAAATCAGAAGAGAGCAGTATATTCCAAACACAGAATTTCTTAATTC
TGAT---CTCCTGCCAAAGACGACACACCAAAAAG----------TGTACTCTTTTACGC
TTGAACCTCGAAAAATTGAAGATTTTGAGTCTATGAATACATACCTGCAAACGTCTCCAA
CATCTGCATTTACAACCACATCATTTTGTTCCTTGCAGACCCCAGAAGGGGTTCGCTGTT
TGGTGGGCTTCACCCTCACCTATAGAATATTCAGTTATAAAGACAATACAGATCTGATCG
AGTTTAAAACTCTGATTGAGGAAGAAGTTGAAGAAGTGCTGAAAAATATATTTAAGATTT
CCTTGGGGAGAAAGCTCGTGCCCAAACCTGGTAATGGATCCTTCACTATT
>Papio hamadryas NAT1
ATGGACATTGAAGCATATCTTGAAAGAATTGGCTATAAGAAGTCCAGAAACAAATTGGAC
TTGGAAACATTAACTGACATTCTTCAGCAC-CAGATCCGAGCTGTTCCCTTTGAGAACCT
TAACATCCATTGTGGGGAAGCCATGGACTTAGGCTTAGAGGCCATTTTTG---ATCAAGT
TGTGAGAAGAAATC-GGGGTGGGTGGTGTCTCCAGGTCAATCATCTTCTGTACTGGGCTC
TGACCACTATGGGTTTTGAGACCACGATGTTGGGAGGGTATGTTTACAGCACTCCAGCCA
AAAAGTACA--GCACTGGCATGATTCACCTTCTCCTGCAGGTGACCATTGATGGCAGGAA
CTACATTGTCGATGCTGGGTTTGGACGCTCATACCAGATGTGGCAGCCTCTGGAGTTAAT
TTCTGGGAAGGATCAACCTCAGGTGCCTTGCATCTTCCGCTTGACGGAAGAGAATGGATT
CTGGTATCTAGACCAAATCAGAAGAGACCAGTACATTCCAAATAAAGAATTTCTTAATTC
TGAT---CTCCTAGAAGACAGCAAATACCGAAAAA----------TCTACTCCTTTACTC
TTGAGCCTCGAACAATTGAAGATTTTGAGTCTATGAATACATACCTGCAGACTTCTCCAG
CATCTGTGTTTACTAGCAAATCATTTTGTTCTTTGCAGACCCCAGATGGGGTTCACTGTT
TAGTGGGCTGCACCCTCACCTATAGGAGATTCAATTACAAGGACAATACAGATCTGATAG
AGTTCAAGACTCTGAATGAGGAAGAAATAGAAAAAGTGCTGAAAAATATATTTAATGTTT
CCTTGGAGAGAAAGCTTATACCCAAACATGGTGATAGATTTTTTACTATT
>Allenopithecus nigroviridis NAT2
ATGGACATTGAAGCATACTTTGAAAGAATTGACTATAAGAACTCTAGGAACAAACTGGAC
TTGGAAACATTAACTGACATTCTTGAGCAC-CAGATCCGAGCTGTTCCCTTTGAGAACCT
TAACATGCATTGTGGGGAAACTATGGAGTTGGGCTTAGAGACTATTTTTG---ATCACAT
TGTAAGAAGAAACC-GGGGTGGGTGGTGTCTCCAGGTCAATCAACTTCTGTACTGGGCTC
TGACCACAATCGGTTTTCAGACCACAATGTTAGGAGGGTATGTTTATATCCCTGCAGCTA
ACAAATACA--GCACGGGCATGATTCACCTTCTCCTGCAGGTAACCATTGATGGCAGGAA
CTACATTGCTGATGCTGGGTTTGGAGGCTCCTCCCAGATGTGGCAGCCTCTGGAATTAAT
TTCTGGGAAGGATCAGCCTCAGATGCCTTGCATTTTCCGCTTGACAGAAGAGGAAGGAAT
CTGGTACCTGGACCAAATCAGAAGAGAGCAGTATATTCCAAATAAAGAATTTCTTAATTC
TGAT---CTCCTGCCAAAGAAGACACACCAAAAAG----------TGTACTCTTTTACGC
TTGAACCTCGAAAAATTGAAGATTTTGAGTCTATGAATACATACCTGCAAACGTCTCCAA
CATCTGCATTTACAACTACATCATTTTGTGCCTTGCAGACCCCAGAAGGGGTTCACTGTT
TGGTAGGCTTCACCCTCACCTATAGAATATTCAATTATAAAGACAATACAGATCTGATCG
AGTTTAAAACTCTGACTGAGGAAGAAGTTGAAGAAGTGCTGAAAAATATATTTAAGATTT
CCTTGGGGAGAAAGCTTGTGCCCAAACCTGGTAATGGATCCTTTACTATT
>Allenopithecus nigroviridis NAT1
ATGGACATTGAAGCATATCTTGAAAGAATTGGCTATAAGAAGTCCAGGAACAAATTGGAC
TTGGAAACATTAACTGACATTCTTCAGCAC-CAGATCCGAGCTGTTCCCTTTGAGAACCT
TAACATCCATTGTGGGGAAGCCATGGACTTAGACTTAGAGGCCATTTTTG---ATCAAGT
CGTGAGAAGAAATC-GGGGTGGGTGGTGTCTCCAGGTCAATCATCTTCTGTACTGGGCTC
TGACCACTATGGGTTTTGAGACCACGATGTTGGGAGGGTATGTTTACAGCACTCCAGCCA
AAAAGTACA--GCACTGGCATGATTCACCTTCTCCTGCAGGTGACCATTGAAGGCAGGAA
GTACATTGTCGACGCTGGGTTTGGACGCTCCTACCAGATGTGGCAGCCTTTGGAGTTAAT
TTCTGGGAAGGATCAATCTCAGGTGCCTTGCATCTTCCGCTTGACGGAAGAGAATGGATT
CTGGTATCTAGACCAAATCAGAAGAGACCAGTACATTCCAAATAAAGAATTTCTTAATTC
TGAT---CTCCTAGAAGACAGCAAATACAGAAAAA----------TCTACTCCTTTACTC
TTGAGCCTCGAACAATTGAAGATTTTGAGTCTATGAATACATACCTGCAGACTTCTCCAG
CATCTGTGTTTACTAGCAAATCATTTTGTTCCTTGCAGACCCCAGATGGGGTTCACTGTT
TAGTGGGCTGCACCCTCACCTATAGGAGATTCAATTACAAGGACAATATAGATCTGATAG
AGTTCAAGACTCTGAGTGAGGAAGAAATAGAAAAAGTGCTGAAAAATATATTTAATATTT
CCTTGGAGAGAAAGCTTATGCCCAAACATGGTGATAGATTTTTTACTATT
>Chlorocebus tantalus NAT2
ATGGACATTGAAGCATACTTTGAAAGAATTGGCTATAAGAACTCTAGGAACAAACTGGAC
TTGGAAACATTAACTGACATTCTTGAGCAC-CAGATCCGAGCTGTTCCCTTTGAGAACCT
TAACATGCATTGTGGGGAAACTATGGAGTTGGGCTTAGAGACTATTTTTG---ATCACAT
TGTAAGAAGAAACC-GGGGTGGATGGTGTCTCCAGGTCAATCAACTTCTGTACTGGGCTC
TGACCACAATCGGTTTTCAGACCACAATGTTAGGAGGGTATGTTTACATCCCTGCAGCTA
ACAAATACA--GCACTGGCATGATTCACCTTCTCCTGCAGGTAACCATTGATGGCAGGAA
CTACATTGCTGATGCTGGGTTTGGAAGCTCCTCCCAGATGTGGCAGCCTCTGGAATTAAT
TTCTGAGAAGGATCAGCCTCAGATGCCTTCCATTTTCCGCTTGACAGAAGAGAAAGGAAT
CTGGTACCTGGACCAAATCAGAAGAGAGCAGTATATTCCAAACGCAGAATTTCTTAATTC
TGAT---CTCCTGCCAAAGACGACACACCAAAAAG----------TGTACTCTTTTACGC
TTGAACCTCGAAAAATTGAAGATTTTGAGTCTATTAATACATACCTGCAAACGTCTCCAA
CATCTGCATTTACAACCACATCATTTTGTTCCTTGCAGACCCCAGAAGGGGTTCACTGTT
TGGTGGGCTTCACCCTCACCTATAGAATATTCAATTATAAAGACAATACAGATCTGATCG
AGTTTAAAACTCTGATTGAGGAAGAAGTTGAAGAAGTGCTGAAAAACATATTTAAGATTT
CCTTGGGGAGAAAGCTCGTGCCCAAACCTGGTAATGGATCCTTCACTATT
>Chlorocebus tantalus NAT1
ATGGACATTGAAGCATATCTTGAAAGAATTGGCTATAAGAAGTCCAGGAACAAATTGGAC
TTGGAAACATTAACTGACATTCTTCAGCAC-CAGATCCGAGCTGTTCCCTTTGAGAACCT
TAACATCCATTGTGGGGAAGCTATGGACTTAGGCTTAGAGGCCATTTTTG---ATCAAGT
CGTGAGAAGAAATC-GAGGTGGGTGGTGTCTCCAGGTCAATCATCTTCTGTACTGGGCTC
TGACCACTATGGGTTTTGAGACCACGATGTTGGGAGGGTATGTTTACAGCACTCCAGCCA
AAAAGTACA--GCACTGGCATGATTCACCTTCTCCTGCAGGTGACCATTGATGGCAGGAA
GTACATTGTCGATGCTGGGTTTGGACGCTCATACCAGATGTGGCAGCCTTTGGAGTTAAT
TTCTGGGAAGGATCAACCTCAGGTGCCTTGCATCTTCCGCTTGACGGAAGAGAATGGATT
CTGGTATCTAGACCAAATCAGAAGAGACCAGTACATTCCAAATGAAGAATTTCTTAATTC
TGAT---CTCCTAGAAGACAGCAAATACCGAAAAA----------TCTACTCCTTTACTC
TCGAGCCTCGAACAATCGAAGATTTTGAGTCTATGAATACATACCTGCAGACTTCTCCAG
CATCTGTGTTTACTAGCAAATCATTTTGTTCTTTGCAGACCCCAGATGGGGTTCACTGTT
TAGTGGGCTGCACCCTCACCTATAGGAGATTCAATTACAAGGACAATACAGATCTGATAG
AGTTCAAGACTCTGAATGAGGAACAAATAGAAAAAGTGCTGAAAAATATATTTAATATTT
CCTTGGAGAGAAAGCTTGTGCCCAAACATGGTGATAGATTTTTTACTATT
>Erythrocebus patas NAT2 
ATGGACATTGAAGCATATTTTGAAAGAATTGGCTATAAGAACTCTAGGAACAAGCTGGAC
TTGGAAACATTAACTGACATTCTTGAGCAC-CAGATCCGAGCTGTTCCCTTTGAGAACCT
TAACATGCATTGTGGGGAAGCTATGGAGTTGGGCTTAGAGACTATTTTTG---ATCACAT
TGTAAGAAGAAACC-GGGGTGGGTGGTGTCTCCAGGTCAATCAACTTCTGTACTGGGCTC
TGACCACAATCGGTTTTCAGACCACAATGTTAGGAGGGTATGTTTACATCCCTGCAGCTA
ACAAATACA--GCACTGGCATGATTCACCTTCTCCTGCAGGTAACCATTGATGGCAGGAA
CTACATTGCTGATGCTGGGTTTGGAAGCTCCTCCCAGATGTGGCAGCCTCTGGAATTAAT
TTCTGGGAAGGATCAACCTCAGATGCCTTCCATTTTCCGCTTGACAGAAGAGAAAGGAAT
CTGGTACCTGGACCAAATCAGAAGAGAGCAGTATATTCCAAACGCAGAATTTCTTAATTC
TGAT---CTCCTGCCAAAGACGACACACCAAAAAG----------TGTACTCTTTTACGC
TTGAACCTCGAAAAATTGAAGATTTTGAGTCTATTAATACATACCTGCAAACGTCTCCAA
CATCTGCATTTACAACCACATCATTTTGTTCCTTGCAGACCCCAGAAGGGGTTCACTGTT
TGGTGGGCTTCACCCTCACCTATAGAATATTCAATTATAAAGACAATACAGATCTGATCG
AGTTTAAAACTCTGATTGAGGAAGAAGTTGAAGAAGTGCTGAAAAACATATTTAAGATTT
CCTTGGGGAGAAAGCTCGTGCCCAAACCTGGTAATGGATCCTTCACTATT
>Erythrocebus patas NAT1 
ATGGACATTGAGGCATATCTTGAAAGAATTGGCTATAAGAAGTCCAGGAACAAATTGGAC
TTGGAAACATTAACTGACATTCTTCAGCAC-CAGATCCGAGCTGTTCCCTTTGAGAACCT
TAACATCCATTGTGGGGAAGCTATGGACTTAGGCTTAGAGGCCATTTTTG---ATCAAGT
CGTGAGAAGAAATC-GAGGTGGGTGGTGTCTCCAGGTCAATCATCTTCTGTACTGGGCTC
TGACCACTATGGGTTTTGAGACCACGATGTTGGGAGGGTATGTTTACAGCACTCCAGCCA
AAAAGTACA--GCACTGGCATGATTCACCTTCTCCTGCAGGTGACCATTGATGGCAGGAA
GTACATTGTTGATGCTGGGTTTGGACGCTCATACCAGATGTGGCAGCCTTTGGAGTTAAT
TTCTGGGAAGGATCAACCTCAGGTGCCTTGCATCTTCCGCTTGACGGAAGAGAATGGATT
CTGGTATCTAGACCAAATCAGAAGAGACCAGTACATTCCAAATGAAGAATTTCTTAATTC
TGAT---CTCCTAGAAGACAGCAAATACCGAAAAA----------TCTACTCCTTTACTC
TCGAGCCTCGAACAATCGAAGATTTTGAGTCTATGAATACATACCTGCAGACTTCTCCAG
CATCTGTGTTTACTAGCAAATCATTTTGTTCTTTGCAGACCCCAGATGGGGTTCACTGTT
TAGTGGGCTGCACCCTCACCTATAGGAGATTCAATTACAAGGACAATACAGATCTGATAG
AGTTCAAGACTCTGAATGAGGAACAAATAGAAAAAGTGCTGAAAAATATATTTAATATTT
CCTTGGAGAGAAAGCTTGTGCCCAAACATGGTGATAGATTTTTTACTATT
>Tarsius syrichta NAT2 
ATGGACATTGAAGCATATTTTGAAAGAATTGGTTTTAAGAACTCTAGGAGAAAACTGGAC
TTGGACACGTTAACTGACATTCTCCAGCAC-CAGATCCGAGCTGTTCCTTTTGAGAACCT
TAACATGCATTGCGGGGAACCCATGGAGTTGGACTTAAAGGCCATTTTTG---ATCTCAT
TGTGAGAAAGAACC-GGGGTGGGTGGTGTCTCCAGGTCAATCAGCTTCTGCACTGGGCTC
TGACCACAATTGGTTTTGAGACTACACTGTTGGGAGGGTATGTTTATAACACGACAGACA
ACAAATATA--GCAAAACCATGGTTCACCTTGTACTGCAGGTGAACCTTGATGGTAGAAG
CTATATTGTTGATGCTGGGTTTGGAAGCTCCTACCAAATGTGGCAACCTCTGGAGTTAAT
TTCTGGAAAGGATCAGCCTCAGGTGCCTTGCATCTTCTGCTTGACAGAAGAGAGTGGAAT
CTGGTACCTGGACCAAATCAGAAGAGATTCATATGTTCCAAATGAAGAATTTCTTGATTC
TGAT---CTCCTGGAAAAGAATAAATATCGTAAAC----------TCTACTCCTTTACTC
TTGAACCTCGAACAATGGAAGATTTTGAGTCTGTGAATGCATACTTGCAAGAATCTCCAA
CATCTCTGTTAAAAACCACATCCCTGTGTTCCTTGCAGACCCCAGAAGGAGTTTACTTTT
TAGTGGGCCTCCACCTCACCTCCAGGAGATTCAGTTATAAGGATAATACGGATCTGGTAG
ATTTTAAGACTTTGAATGAGGAAGAAGTAGAAGAAGTGCTGAAAAATATATTTAATATTT
CCTTGGAGAAAAAGCTTGTGTCCATACATACTGATCGATTTTTTACTATT
>Tarsius syrichta NAT1
????????????????????????????????????????????????????????????
??????????????????????????????-?????????????????????????????
????????????????????????????CTGGACTTAAAGGCCATTTTTG---ATCAAGT
TGTGAGAAAGAACC-GAGGTGGCTGGTGTCTCCAGGTCAATTATCTTCTGTACTGGGCTT
TGACCACAATTGGTTTTGAGACCACAATGTTGGGAGGGTATGTTTATAACACTCCAGCCA
ACAAATATA--GCACTGGCATGATTCACCTTCTACTGCAGGTGACCATCAATGGCAGGAA
CTACATCGTTGATGCTGGGTTTGGACGCTCCTACCAGATGTGGCAGCCTCTGGAGTTAAT
TTCTGGGAAGGATCAACCTCAGGTGCCTTGCATCTTCCGCCTGACAGAAGAGAGTGGAAT
CTGGTTCCTGGATCAAATCAGAAGAGAGCAGTATGTTCCAAACCAAGACTTTCTTAATTC
TGAT---CTCCTGGAAAATAAGAAATATCGAAAAA----------TCTATTCCTTTACTC
TTGAACCTCGAAGAATTGAAGATTTTGAGTCTATGAATACATACTTGCAGGAATCTCCAG
CATCTGTGTTTACAAGCAAGTCATTTTGTTCCTTGCAGACTCCAGAAGGGGTTCACTGTT
TAGTGGGCTTTACACTCACATACAGAAGATTCAGTTATAGAGACAATACAGATATGATTG
AGTTTAGGACTCTGAATGAAGAGGAAATAGAAGAAGTTTTGAAAAATATATTTAATATTT
CCTTGGAGAAAAAACTTGTGCCCAAACATGGTGATCGATTTTTTACTGTT
>Colobus guereza NATP 
ATGGACATTGCAGTATGTTTTGAAAGAAGTGGTTATAAGAACTCTAGGAACAAATTGGAC
TTGGAAATATTAACTA-CTATCTTCAGCAA-CAGGTCTGAGCTGTTCCCTCTGAGAACTT
TAGCATGCACTGTGGGGAACACATGGAGTAGGGCTTAAAGTCCATTTTTT--AATCAAGT
TATGAGAAGACACC-AGGGTGGGTGGTGTCTCTGGGTTAATCAATTTCTGTAAAGGGTTC
TGA---CAACTGGCTTTGAGACCACGATGTTGGGAGGGTACGTTTATATCCCTCCGGCCA
AAAAATATA--GCGCTGACATGGTTCACCTTCTTCTGCAGGTGACCATCAATAGCAAGTA
CCACATCATTGATGGTCAGTTTGGAAACTCCTTCCAGATGTGGCAGCTTCTGGGGTTTAT
TTCTGGGAAGGATCAGCCGCAGGTGTCACTCATCTTCTGCTTGA-----GAGAGTGGATT
CTACTACCTGGATCACCTTAGAAGATGTTAGTACATTTCAAACTAAGAATTTCTTAATTC
TGAT---CTCCAGGAAGACAAGAAATAACAACAAAAAA-------ACTACTCCTTTACTC
TTGAATCCTAAACAATTGAAGATTTTGAGTCTGTGAGTACATACCTGTAGACATCTCCAA
CATCTCCATTTACAAGCACATCATTTTGTTCCTTGCAGAACCCAGAAGGGATTCACCATT
TGGTGGGCTTCACTCTCAACTGTAGGAGATTCTACTATAAGGACAATATGCAGCTGGTGG
AGTTTTAAATTCTGAAATAGGAAGAAGTTGAAGAATTATCGAAGAATATGTTTAATATTT
CCTTGGAGAGAAAACTCACGCCCAAACATGGTGATTCATCTTTCACTATT
>Presbytis cristatus NATP  
ATGGAAATTGCAGTATATTTTGAAAGAACAGGTTACAAGAACTCTAGGAACAAATTGGAC
TTGGAAATATTAACTA-CTATCTTCAACAA-CAGGTCTGAGCTGCTTCCTCTGAGAACTT
TAGCATGCACTGTGGGGAACACATGGAGTAGGGCTTAAAGTCCAATTTTA--AATCAAGT
TATGAGAAGACACC-AGGGTGGGTGGTGTCTCTGGGTTAATCAATTTCTGTAAAGGGCTC
TGA---CAACTGGCTTTGAGACCACGATGTTGGGAGGGTACGTTTATATCCCTCCGGCCA
AAAAATATA--GCGCTGACATGGTTCACCTTCTTCTGCAGGTGACCATCAATAGCAAGCA
CCACATCACTGATGGTCAGTTTGGAAACTCCTTCCAGATGTGGCAGCTTCTGGGGTTTAT
TTCTGGGAAGGATCAGCCTCAGGTGTCACTCATCTTCTGCTTGA-----GAGAGTGGATT
CTGCTACCTGGATCATCTTAGAAGATGTCAGTACATTTCAAACTAAGAATTTCTTAATTC
TGAT---CTCCAGGAAGACAAGAAATAACAACAAAAAAAA-----CCTACTCCTTTACCC
TTGAATCCTAAACAATTGAAGATTTTGAGTCTGTGAGTACATACCTATAGACATCTCCAA
CATCTCCATTTACAAGCACATCATTTTGTTCCTTGCAGAACCCAGAAGGGATTCACCATT
TGGTGGGCTTCACTCTCAACTGTAGGAGATTCTACTATAAGGACAATATGCATCTGGTGG
AGTTTTAAATTCTGAAATAGGAAGAAGTTGAAGAATTATCGAAGAATATGTTTAATATTT
CCTTGGAGAGAAAACTCACGCCCAAACATGGTGATTCATCTTTCACTATT
>Macaca mulatta NATP 
ACGGACATTGCAGTATATTTTGAAAGAACTGGTTATAAGAACTCTAGGAACAAATTGGAC
TTGGAAATATTAACTG-CTGTCTTCAGCAA-CAGGTCTGAGCTGTTCCCTCTGAGAACTT
TAGCATGCACTGTGGGGAACACATGGAGTAGGGCTTAAAGTCCATTTTTT--AATCAAGT
TATGAGAAGACAAC-AGGGTGGGTAGTGTCTCTGGGTTAATCAATTTCTGTAAAGGGCTC
GGACCACAACTGGCTTTGAGACCACAATGTTGGGAGGGTATGTTTATATCCCACCAGCCA
AAAAATATATCGCACTGACATGGTTCACCTTCTTCTGCAAGTGACCATCAATAGCAAGTA
CCACATCATTGATGGTCAGTTTGGAAGCTCCTTCCAGATGTGGCAGCTTCTGGGGTTTAT
TTCTGGGAAGGATCAGCCTCAGGTGTCACTCATCTTCTGCTTGT---GAGAGAGTGGATT
CTGCTACCTGGATCATCTTAGAAGATGTCAGTACATTTCAAACTAAGAATTTCTTAATTC
TGAT---CTCCAGGAAGACAAGAAATAACAACAACAACAAAA---TCTACTCCTTTACTC
TTGAATCCTGAACAATTGAAGATTTTGAGTATGTGAGTACATACCTGTAGACATCTCCAA
CATCTCCATTTACAAGCACATCATTTTGTTCCTTGCAGAACCCAGAAGGGATTCACCGTT
TGGTGGGCTTCGCTCTCAACTGTAGGAGATTCTACTATAAGGACAATATGCATCTGGTGG
AGTTTTAAATTCTGAAATAGGGAGACATTGAAGAACTATCAAAGAATATATTTAATATTT
CCTTGGAGAGAAAACTCATGCCCAAACATGGTTATTCATCTTTCACTATT
>Macaca sylvanus NATP   
ACGGACATTGCAGTATATTTTGAAAGAACTGGTTATAAGAACTCTAGGAACAAATTGGAC
TTGGAAATATTAACTG-CTGTCTTCAGTAA-CAGGTCTGAGCTGTTCCCTCTGAGAAATT
TAGCATGCACTGTGGGGAACACATGGAGTA-------AAGTCCATTTTTT--AATCAAGT
TATGAGAAGACAAC-AGGGTGGGTGGTGTCTCTGGCTTAATCAATTTCTGTAAAGGGCTC
TGACCACAACTGGCTTTGAGACCACAATGTTGGGAGGGTATGTTTATATCACTCCGGCCA
AAAAATATA--GCGCTGACATGGTTCACCTTCTTCTGCAAGTGACCATCAAGAGCAAATA
CCACATCACTGATGGTCAGTTTGGAAGCTCCTTCCAGATGTGGCAGCTTCTGGGGTTTAT
TTCTGGGAAGGATCAGCCTCAGGTGTCACTCATCTTCTGCTTGT---GAGAGAGTGGATT
CTGCTACCTGGATCATCTTAGAAGATGTCAGTACATTTCAAACTAAGAATTTCTTAATTC
TGAT---CTCCAGGAAGACAAGAAATAACAACAACAACAAAA---TCTACTCCTTTACTC
TTGAATCCTGAACAACTGAAGATTTTGAGTATGTGAGTACATACCTGTAGACATCTCCAA
CATCTCCATTTACAAGCACATCATTTTGTTCCTTGCAGAACCTAGAAGGGATTCACCGTT
TGGTGGGCTTCGCTTTCAACTGTAGGAGATTCTACTATAAGGACAATATGCATCTGGTGG
AGTTTTAAATTCTGAAATAGGGAGACATTGAAGAACTATCAAAGAATATGTTTAATATTT
CCTTGAAGAGAAAACTGATGCCCAAACATCGTGATTCATCTTTCACTATT
>Mandrillus sphinx NATP  
ACGGACATTGCAGTATATTTTGAAAGAACTGGTTATAAGAACTCTAGGAACAAATTGGAC
TTGGAAATACTAACTG-CTGTCTTCAGCAA-CAGGTCTGAGCTGTTCCCTCTGAGAACTT
TAGCATGCACTGTGGGGAACACATGGAGTA-------AAGTCCATTTTTT--AATCAAGT
TATGAGAAGACAAC-AGGGTGGGTGGTGTCTCTGGATTAATCAATTTCTGTAAGGGGCTC
TGACCACAACTGGCTTTGAGACCACAATGTTGGGAGGGTATGTTTATATCCCTCCGGCCA
AAAAATATA--GCACTGACATGGTTCACCTTCTTCTGCAAGTGACCATCAATAGCAAGTA
CCACATCATTGATGGTCAGTTTGGAAGCTCCTTCCCGATGTGGCAGCTTCTGGGGTTTAT
TTCTGGGAAGGATCAGCCTCAGGTGTCACTCATCTTCTGCTTGT---GAGAGAGTGGATT
CTGCTACCTGGATCATCTTAGAAGATGTGAGTACATTTCAAACTAAGAATTTCTTAATTC
TGAT---CTCCAGGAAGACAAGAAATAACAACAACAACAAAA---TCTACTCCTTTACTC
TTGAATCCTGAACAATTGAAGATTTTGAGTATGTGAGTACATACCTGTAGACATCTCCAA
CATCTCCATTTACAAGCACATCATTTTGTTCCTTGCAGAACCTAGAAGGGATTCACCGTT
TGGTGGGCTTCGCTCTCAACTGTAGGAGATTCTACTATAAGGACAATATGCATCTGGTGG
AGTTTTAAATTCTGAAATAGGGAGACATCGAAGAACTATCAAAGAATATGTTTAATATTT
CCTTGAAGAGAAAACTCATGCCCAAACATGGTGATTCATCTTTCACTATT
>Papio hamadryas NATP     
ACGGACATTGCAGTATATTTTGAAAGAACTGGTTATAAGAACACTAGGAACAAATTGGAC
TTGGAAATATTAACTG-CTGTCTTCAGCAA-GAGGTCTGAGCTGTTCCCTCTGAGAACTT
TAGCATGCACTGTGGGGAACACATGGAGTA-------AAGTCCATTTTTT--AATCAAGT
TATGAGAAGACAAC-AGGGTGGGTGGTGTCTCTGGCTTAATCAATTTCTGTAAAGGGCTC
TGACCACAACTGGCTTTGAGACCACAATGTTGGGAGGGTATGTTTATATCACTCCGGCCA
AAAAATATA--GCGCTGACATGGTTCACCTACTTCTGCAAGTGACCATCAAGAGCAAATA
CCACATCATTGATGGTCAGTTTGGAAGCTCCTTCCAGATGTGGCAGCTTCTGGGGTTTAT
TTCTGGGAAGGATCAGCCTCAGGTGTCACTCATCTTCTGCTTGT---GAGAGAGTGGATT
CTGCTACCTGGATCATCTTAGAAGATGTCAGTACATTTCAAACTAAGAATTTCTTAATTC
TGAT---CTCCAGGAAGACAAGAAATAACAACAACAACAAAA---TCTACTCCTTTACTC
TTGAATCCTGAACAACTGAAGATTTTGAGTATGTGAGTACATACCTGTAGACATCTCCAA
CATCTCCATTTACAAGCACATCATTTTGTTCCTTGCAGAACCTAGAAGGGATTCACCATT
TGGTGGGCTTCGCTCTCAACTGTAGGAGATTCTACTATAAGGACAATATGCATCTGGTGG
AGTTTTAAATTCTGAAATAGGGAGACATTGAAGAACTATCAAAGAATATGTTTAATATTT
CCTTGAAGAGAAAACTCATGCCCAAACATAGTGATTCATCTTTCACTATT
>Allenopithecus nigroviridis NATP 
ATGGACATTGCAGTATATTTTGAAAGAACTGGTTATAAAAACTCTAGGAACAAATTGGAC
TTGGAAATATTAACTG-CTATCTTCAGCAA-CAGGTCTGAGCTGTTCCCTCTGAGAACTT
TAGCATGCACTGTGGGAAACACATGGAGTAGGGCTTAAAGTCCATTTTTT--AATCAAGT
TATAAGAAGACACC-AGGGTGGGTAGTGTCTCTGGGTTAATCAATTTCTGTAAAGGGCTC
TGA---CAACTGGCTTTGAGACCACGATGTTGGGAGGGTATGTTTATATCACTCTGGCCA
AAAAATATA--GTGCTGACATGGTTCACCTTCTTCTGCAGGTGACCGTCAATAGCAAGTA
CCACATCATAGATGGTCAGTTTGGAAGCTCCTTCCAGATGTGGCAGCTTCTGGGGTTTAT
TTCTGGGAAGGATCAGCCTCAGGTGTCACTCATCTACTGCTTGA-CAGAGAGAGTGGATT
CTGCTACCTGGATCATCTTAGAAGACGTCAGTACATTTCAAACTAAGAATTTCTTAATTC
TGAT---CTCCAGGAAGACAAGAAATAACAACAAAAAAA------TCTACTCCTTTACTC
TTGAATCC-GAACAATTGAAGATTTTGAGTCTGTGAGTACATACCTGTAGACATCTCCAA
CATCTCCATTTACAAGCACATCATTTTGTTCCTTGCAGAACCCAGAAGGGATTCACCATT
TGGTGGGCTTCACTCTCAACTGCAGGAGATTCTGCTATAAGGACAATATGCATCTGGTGA
AGTTTTAAATTATGAAATAGGAAGAAGTTGAAGAATTATCGAAGAATATGTTTAATATTT
CCTTGGAGAGAAAACTCACACCCAAACATGGTGATTCATCTTTCACTATT
>Cercopithecus diana NATP  
ATGGACATTGCAGTATATTTGGAAAGAAATGGTTATAAGAACTCTAGGAACAAATTGGAC
ATGGAAATATTAACTG-CTATCTTCAGCAAACAGGTCTGAGCTGTTCCCTCTGAGAACTT
TAGCATGCACTGTGGGAAACACATGGAGTAGGGCTTAAAGTCCATTTTTT--AATCAAGT
TATAAGAAGACACC-AGGGTGGGTAGTGTCTCTGGGTTAATCAATTTCTGTAAATGGCTC
TGA---CAACTGGCTTTGAGACCACGATGTTGGGATGGTATGTTTATATCACTCCGGCCA
AAAAATATA--GTGCTGACATGGTTCACCTTCTTCTGCAGGTGACCATCAATAGCAAGTA
CCACATCATAGATAGTCAGTTTGGAAGCTCCTTCCAGATGTGGCAGCTTCTGGGGTTTAT
TTCTGGGAAGGATCAGCCTCAGGTGTCACTCATCTACTGCTTGA-GAGAGAGAGTGGATT
CTGCTACCTGGATCATCTTAGAAGACGTCAGTACATTTCAAACTAAGAATTTCTTAATTC
TGAT---CTCCAGGAAGACAAGAAATAACAACAAAAAAA------TCTACTCCCTTACTC
TTGAATCC-GAACAATTGAAGATTTTGAGTCTGTGAGTACATACTTGTAGACATCTCCAA
CATCTCCATTTACAAGCACATCATTTTGTTCCTTGCAGAACCCAAAAGGGATTCACCATT
TGGTGGGCTTCACTCTCAACTGTAGGAGATTCTACTATAAGGACAATATGCATCTGGTGA
AGTTTTAAATTCTGAAATAGGAAGAAGTTGAAGAATTATCGAAGAATATGTTTAATATTT
CCTTGGAGAGAAAACTCACACCCAAACATGGTGATTCATCTTTCACTATT
>Chlorocebus tantalus NATP
ATGGACATTGCAGTATATTTTGAAAGAACTGGTTATAAGAACTCTAGGAACAAATTGGAC
TTGGAAATATTAACTG-CTATCTTCAGCAA-CAGGTCTGAGCTGTTCCCTCTGAGAACTT
TAGCATGCACTGTGGGAAACACATGGAGTAGGGCTTAAAGTCCATTTTTA--AATCAAGT
TATAAGAAGACACC-AGGGTGGGTAGTGTCTCTGGGTTAATCAATTTCTGTAAATGGCTC
TGA---CAACTGGCTTTGAGACCACGATGTTGGGAGGGTATGTTTATATCACTCCGGCCA
AAAAATATA--GTGCTGACATGGCTCACCTTCTTCTGCAGGTGACCATCAACAGCAAGTA
CCACATCATAGATGGTCAGTTTGGAAGCTCTTTCCAGATGTGGCAGCTTCTGGGGTTTAT
TTCTGGGAAGGATCAGCCTCAGGTGTCACTCATCTACTGCTTGA-GAGAGAGAGTGGATT
CTGCTACCTGGATCATCTTAGAAGACGTCAGTACATTTCAAACTAAGAATTTCTTAATTC
TGAT---CTCCAGGAAGACAAGAAATAACAACAAAAAAA------TCTACTCCTTTACTC
TTGAATCCTGAACAATTGAAGATTTTGAGTCTGTGAGTACACACCTGTAGACATCTCCAA
CATCTCCATTTACAAGCACATCATTTTGTTCCTTGCAGAACCCAGAAGGGATTCACCATT
TGGTGGGCTTCACTCTCAACTGTAGGAGATTCTACTATAAGGACAATATGCATCTGGTGG
AGTTTTAAATTCTGAAACAGGAAGAAGTTGAAGAATTATCGAAGAATATGTTTAATATTT
CCTTGGAGAGAAAACTCACGGCCAAACATGGTGATTCATCTTTCACTATT
>Erythrocebus patas NATP 
ATGGACATTGCAGTATATTTTGAAAGAACTGGTTATAAGAACTCTAGGAACAAACTGGAC
TTGGAAATATTAACTG-CTATCTTCAGCAA-CAGGTCTGAGCTGTTCCCTCTGAGAACTT
TAGCATGCACTGTGGGGAACACATGCAGTAGGGCTTAAAGTCCATTTTTT--AATCAAGT
TATGAGAGGACACC-AGGGTGGGTGGTGTCTCTGGATTAATCAATTTCTATAAAGGGCTC
TGA---CAACTGGCTTTGAGACCACGATGTTGGGAGGGTATGTTTATATCCCTCCGGCCA
AAAAATATA--GTGCTGACATGGCTCACCTTCTTCTGCAGGTGACCATCAATAGCAAGTA
CCACATCATTGATGGTCAGTTTGGAAGCTCCTTCCAGATGTGGCAGCTTCTGGGGTTTAT
TTCTGGGAAGGATCAGCCTCAGGTGTCACTCATCTACTGCTTGA-GAGAGAGAGTGGATC
CTGCTACCTGGATCATCTTAGAAGATGTCAGTACATTTCAAACTAAGAATTTCTTAATTC
TGAT---CTCCACGAAGACAAGAAATAACAACAATAACA------TCTACTCCTTTACTC
TTGAATCCTGAACAACTGAAGATTTTGAGTCTGTGAGTACATACCTGTAGACATCTCCAA
CATCTCCATTTACAAGCACATCATTTTGTTCCTTGCAGAACCCAGAAGGGATTCACCGTT
TGGTGGGCTTCACTCTCAACTGTAGGAGATTCTACTATAAGGACAATATGCATCTGGTGG
AGTTTTAAATTCTGAAATAAGAAGAAGTTGAAGAATTATCGAAGAATATGTTTAATATTT
CCTTGGAGAGAAAACTCATGCCCAAACATGGTGATTCATCTTTCACTATT
>Pongo pygmaeus NATP   
AAGGACATTATAGTATATTTTGAAAGAACTGGTTATAAGAACTCTAGGAACAAATTGAAC
TTGGAAATATTAACTG-CTATCTTCAGCAA-CAGGTCTGAGCTGTTCCCTTTGAGAACTT
TAGCATGCATTGTGGGGAACACGTGGAGTAGGGCTTAAAGTCCATTTTTT-TAATCAAGT
TATGAGAAGTCCCCCAGGGTGTGTGGTGTCTCTCGGTTAATGAATTTCTGTAAAGGGCTC
TGACCACAACTGGCTTTGATACCACGATGTTAGCAGGGTATGTTTATATCCCTCTGGCCA
AAAAGTGTA--GTGCTGACATGGTTCACCTTCTTCTGCAGGTGACCGTTAATGGCAAGTA
CCACATCATTGATGGTCAGTTTGGAAGCTCCTTCCAGATGTGGCAGCTTCTGGGGTTTAT
TTCTGGGAAGGATCAGCCTCGGGTGTCATTCATTTTCTGCTTGA-GAGAGAGAGTGGATT
CTGCTACCTGGATCATCTTAGAAGATGTCAGTACATTTCAAACTAAGAATTTCTTAATTC
TGAT---CTCTGGGAAGACAAGAAATAACAACAAAAAAA------TCTACTCCTTTACTC
TTGAATCCTGAATAATTGAAGATTTTGAGTCCGTGAGTACATACCTGTAGACATCTCCAA
CATCTCCATTTACAAGCACATTATTTTGTTCTGTGCAAACCCCAGAAGGGATGCACTGCT
TGGTGGGCTTCACTCTCAACTGTAGGAGATTCCACTATAAGGACAACATGGATCTGGTAG
AGTTT-AAGTTCTGAAATAGGAAGAAGTTGAAGAATTACTGAAGAACATGTTTAATATTT
CCCTAGAGAGAAAACTCATGCCCAAACATGGTGATTCATCTTTTACTATT
>Gorilla gorilla NATP  
ATGGACATTACAGTATATTTTGAAAGAACTGGTTATAAGAACTCTAGGAACAAATTGAAC
TTGGAAATATTAACTG-CTATCTTCAGCAA-CAGGTCTGACCTGTTCCCTCTGAGAACTT
TAGCATGCATTGTGGGGAACACATGGAGTAGGGCTTAAAGTCCATTTTTT-TTATCAAGT
TATAAGAAGACCCCCAGGGTGGGTGGTGTCTCTGGGTTGATCAATTTCTGTAAAGGGCTC
TGACCACAACTGGCTTTGAGACCACGATGTTGGCAGGGTATATTTATATCCCTCTGGCCA
AAAAATATA--GCGCTGACATGGTTAACCTTCTTCTGCAGGTGACCGTTAATGGCAAGAA
CCACATCACTGATGGTCAGTTTGGAAGCTCCTTCCAGATGTGGCAGCTTCTGGGGTTTAT
TTCTGGGAAGGATCAGCCTCAGGTGTCACTCATTTTCTGCTTGA-GAGACAGAGTGGATT
CTGCTACCTGGATCATCTTAGAAGATGTCAGTACATTGCAAACTAAGAATTTCTTAATTC
TGAT---CTCCGGGAAGATAAGAAATAACAACAACAAAAAAAAACCCTACTCCTTTACTC
TTGAATCCTGAACAATTGAAGATTTTGAGTCTGTGAGTACATACCTGTAGACATCTCCAA
CATCTCCATTTACAAGCACATTATTTTGTTCTGTGCAAACCCCAGAAGGTATGCACTGCT
TGGTGGGCTTCACTCTCAACTGTAGGAGATTCTACTATAAGGACAACATGGATCTGGTAG
AGTTTTAAATTCTGAAATAGGAAGAAGTTGAAGAATTACTGAAGAATATGTTTAATATTT
CCTCAGAGAGAAAACTCATACCCAAACATGGTGATTCATCTTTTACTATT
>Homo sapiens NATP 
ATGGACATTACAGTATATTTTGAAAGAACTGGTTATAAGAACTCTAGGAACAAATTAAAC
TTGGAAATATTAACTG-CTATCTTCAGCAA-CAGGTCTGAGCTGTTCCCTCTGAGAACTT
TAGCATGCATTGTGGGGAACACATGGAGTAGGGCTTAAAGTCCATTTTTTTTTATCACGT
TATAAGAAGACCCCCAGGGTGGGTGGTGTCTCTGGGTTGATCGATTTCTGTAAAGGGCTC
TGACCACAACTGGCTTTGAGACCACGATATTGGCAGGGAATGTTTATATCCCTCTGGCCA
AAAAATATA--GCGCTGACATGGTTCACCTTCTTCTGCAGGTGACCGTTAACGGCAAGTA
CCACATCACTGATGGTCAGTTTGGAAGCTCCTTCCAGATGTGGCAGCCTCTGGGGTTTAT
TTCTGGGAAGGATCAGCCTCAGGTGTCACTCATTTTCTGCTTGA-GAGAGAGAGTGGATT
CTGCTACCTGGATCACCTTAGAAGATGTCAGCACATTTCAAACTAAGATTTTCTTAATTC
TGAT---CTCCGGGAAGAAAAGAAATAACAAAAAAAAA-------TCTACTCCTTTACTC
CTGAATCCTGAACAATTGAAGATTTTGAGTCTGTGAGTACATACCTGTAGACATCTCCAA
CATCTCCATTTACAAGCACATTATTTTGTTCTGTGCAAACCCCAGAAGGTATGCACTGCT
TGGTGGGCTTCACTCTCAACTGTAGGAGATTCTGCTATAAGGACAATATGGATCTCGTAG
AGTTTTAAATTCTGAAATAGGAAGAAGTTGAAGAATGACTGAAGAATATGTTTAATATAT
CCTTAGAGGGAAAACTCATGCCCAAACATGGTGATTCATCTTTTACTATT
>Pan troglodytes NATP  
ATGGACATTACAGTATATTTTGAAAGAACTGGTTATAAGAACTCTAGGAACAAATTGAAC
TTGGAAATATTAACTG-CTATCTTCAGCAA-CAGGTCTGAGCTGTTCCCTCTGAGAACTT
TAGCATGCATTGTGGGGAACACATGGAGTAGGGCTTAAAGTCCATTTTTT-TAATCAAGT
TATAAGAAGACCCCCAGGGTGGGTGGGGTCTCTGGGTTGATCAATTTCTGTAAAGGGCTC
TGACCACAACTGGTTTTGAGACCACGATGTTGGCAGGGTATGTTTATATCCCTCTGGCCA
AAAAACATA--GTGCTGACATGGTTCACCTTCTTCTGCAGGTGACCATTAACGGCAAGTA
CCACATCACTGATGGTCAGTTTGGAAGCTTCTTCCAGATGTGGCAGCTTCTGGGGTTTAT
TTCTGGGAAGGATCAGCCTCAGGTGTCACTCATTTTCTGCTTGA-GAGAGAGAGTGGATT
CTGCTACCTGGATCACCTTAGAATATGTCAGCACATTTCAAACTAAGAATTTCTTAATTC
TGAT---CTCCGCGAAGACAAGAAATAACAAAAAAA-C-------CCTACTCCTTTACTC
TTGAATCCTGAACAATTGAAGATTTTGAGTCTGTGAGTACATACCTGTAGACATCTCCAA
CATCTCCATTCACAAGCACATTATTTTGTTCTGTGCAAACCCCAGAAGGTATGCACTGCT
TGGTGGGCTTCACTCTCAACTGTAGGAGATTCTACTTTAAGGACAATATGGATCTCGTAG
AGTTTTAAATTCTGAAATAGGAAGAAGTTGAAGAATGACTGAAGAATATGTTTAATATTT
CCTCAGAGGGAAAACTCATACCCAAACATGGTGATTCATCTTTTACTATT
>Pan paniscus NATP 
ATGGACATTACAGTATATTTTGAAAGAACTGGTTATAAGAACTCTAGGAACAAATTGAAC
TTGGAAATATTAACTG-CTATCTTCAGCAA-CAGGTCTGAGCTGTTCCCTCTGAGAACTT
TAGCATGCGTTGTGGGGAACACATGGAGTAGGGCTTAAAGTCCACTTTTT-AAATCAAGT
TATAAGAAGATCCCCAGGGTGGGTGGGGTCTCTGGGTTGATCAATTTCTGTAAAGGGCTC
TGACCACAACTGGTTTTGAGACCACGATGTTGGCAGGGTATGTTTATATCCCTCTGGCCA
AAAAACATA--GTGCTGACATGGTTCACCTTCTTCTGCAGGTGACCATTAACGGCAAGTA
CCACATCACTGATGGTCAGTTTGGAAGCTCCTTCCAGATGTGGCAGCTTCTGGGGTTTAT
TTCTGGGAAGGATCAGCCTCAGGTGTCACTCATTTTCTGCTTGG-AAGAGAGAGTGGATT
CTGCTACCTGGATCACCTTAGAAGATGTCAGCACATTTCAAACTAAGAATTTCTTAATTC
TGAT---CTCCGTGAAGACAAGAAATAACAAAAAAA-C-------CCTACTCCTTTACTC
TTGAATCCTGAACAATTGAAGATTTTGAGTCTGTGAGTACATACCTGTAGACATCTCCAA
CATCTCCATTCACAAGCACATTATTTTGTTCTGTGCAAACCCCAGAAGGTATGCACTGCT
TGGTGGGCTTCACTCTCAACTGTAGGAGATTCTACTTTAAGGACAATATGGATCTCGTAG
AGTTTTAAATTCTGAAATAGGAAGAAGTTGAAGAATGACTGAAGAATATGTTTAATATTT
CCTCAGAGGGAAAACTCATACCCAAACATGGTGATTCATCTTTTACTATT
>Nomascus gabriellae NATP
ATGGACATTGCAGTATATTTTGAAAGAACTGGTTATAAGAACTCTAGGAACAAATTGGAC
TTGGAAATATTAACCG-CTATCTTCAGCAA-CAGGTCTGAGCTCTTCCCTCTGAGAACTT
TAGCATGCATTGTGGGGGACACATGGAGTAGGGCTTAAAGTCTATTTTTTTTTATCAAGT
TACAAGAAGACCCCCAGGGTGGGTGGTGTCTCTGGGTTAATCAATTTCTGTAAAGGGCTC
TGACCACAATTGGCTTTGAGACCACGATGTTGGCAGGGTATGTTTATATCCCTCTGGCCA
AAAAATATA--GCGCTGACATGGTTCACCTTCTTCTGCAGGTGACCATTAATGGCAAGTA
GCACATCATTGATGGTCAGTTTGGAAGCTCCTTGCAGATGTGGCAGCTTCTGGGGTTTAT
TTCTGGGAAGGATCAGCCTCAGGTGTCACTCATCTTCTGCTTGA-GAGACAGAGTGGATT
CTGCTACCTGGATCACCTTAGA---TGTCAGTACATTTCAAACTAAGAATTTCTTAATTC
TGATGATCTCCGGGAAGACAAGAAATAACAACAAAAAGAA-----TCTACTCCTTTACTT
TTGAATCCTGAACAATTGAAGATTTTGAGTCTCTGAGTACATACCT-TAGACATCTCCAA
CATCTCCATTTACAAGCACATCATTTTGTTCCTTGCAGACCCCAGAAGGGATTCACTGCT
TGGTGGGCTTCACTCTCAACAGGAGGAGATTCTACTATAAGGACAATATGGATCTGGTAG
AGTTTTAAATTCTGAAATAGGAAGAAGTTGAAGAATTACTGAAGAATATGTTTAATATTT
CCTTAGAGAGAAAACTCATGCCCAAACATGGTGATTCATCTTTTACTATT
